# Supplementary material for: Comparative transcriptome analysis uncovers the regulatory functions of long noncoding RNAs in fruit development and color changes of Fragaria pentaphylla
Source: Hortic Res. 2019 Mar 4;6:42. doi: 10.1038/s41438-019-0128-4 (PMC6397888; doi:10.1038/s41438-019-0128-4)
Supplement: Supplementary file 2 — Supplementary Tables S1 to S5 [file 41438_2019_128_MOESM2_ESM.xlsx]

## Sheet: Table_S1
Table S1 Primers used in qRT-PCR analysis.
geneI_id	Forward_primer	Reverse_primer
gene00666-v1.0-hybrid	CTTGTCCTCCTCTTTCCT	GGTCTGTCTTCGATTCTAAC
gene13914-v1.0-hybrid	CTCCTTCCTAGAATATCAA	CTCTCACCAACATATACT
gene14096-v1.0-hybrid	GCAACTGTGGAAACTACC	CTCATCTCTGACTCCTCAA
gene30517-v1.0-hybrid	TGTTTGATAAAGACCAGAAT	TCATCTCATCAACTTCCT
SN.15241	CTATGTCCTCGCTCATTG	TTAGTTCAAGGTGGCATAC
SN.20913	TCTCCTTCTCTTCCTCTC	TCAGTGGCTATGTCAATG
SN.23546	GGAACTACAAGTGAATCTTAATC	AGTCCGTATTGGTATCAGA
SN.27076	TCAACCCTCTCCACTTTC	GTCCACAACCACAATCAC
SN.3008	TGGACAAGAAGAAGATAACC	ATAGTGTATGTAGAAGGAACC
SN.4426	GGTATGATTGTGTTGGAAT	CAAAGAAGCATTGAAACTC
FaACT	TTCACGAGACCACCTATAACTC	GCTCATCCTATCAGCGATT

## Sheet: Table S2
Table S2 Summary statistics of RNA-seq data
Sample	Stage	Sample ID	Clean Reads	Clean bases	Read length (bp)	Q20 (%)	GC(%)	rRNA rate (%)	Mapping rate (%)
FPR	green fruit stage	R1A	70092000	10513800000	150	0.9898	0.4605	1.08	0.6034
		R1B	69738488	10460773200	150	0.9899	0.4602	1.08	0.5888
		R1C	69695978	10454396700	150	0.99	0.4587	1.32	0.5955
	turning stage	R2A	69453086	10417962900	150	0.99	0.4588	0.69	0.5955
		R2B	70706684	10606002600	150	0.99	0.4603	1.08	0.598
		R2C	69486966	10423044900	150	0.9901	0.4602	0.78	0.6009
	ripe fruit stage	R3A	68194626	10229193900	150	0.99	0.4577	0.42	0.6437
		R3B	69961842	10494276300	150	0.99	0.4573	0.9	0.6002
		R3C	68402622	10260393300	150	0.99	0.4576	0.65	0.6132
FPW	green fruit stage	W1A	67145166	10071774900	150	0.9901	0.4692	0.77	0.6299
		W1B	68701432	10305214800	150	0.9897	0.467	1.12	0.628
		W1C	67762678	10164401700	150	0.9866	0.4701	1.02	0.6152
	turning stage	W2A	67733776	10160066400	150	0.9902	0.4633	0.69	0.6278
		W2B	67993822	10199073300	150	0.9895	0.4657	0.99	0.6037
		W2C	68458810	10268821500	150	0.9907	0.4642	0.78	0.6069
	ripe fruit stage	W3A	68032648	10204897200	150	0.9901	0.4605	0.41	0.6271
		W3B	69486042	10422906300	150	0.9903	0.4596	1.11	0.6289
		W3C	69004228	10350634200	150	0.9904	0.459	0.73	0.6295

## Sheet: Table S3
Table S3 Differentially expressed genes during fruit development and ripening in F. pentaphylla
gene_id	sampleA	sampleB	baseMeanA	baseMeanB	baseMean	log2FoldChange	padj	NR	Pfam	KEGG	At	Interproscan_domain	Biotype	Auxin_signalling_pathway
SN.26929	W1	W2	128.152	4.09048	66.1211	3.63844	2.96992e-13	cucumisin-like; subtilisin-like serine endopeptidase family protein	PF00082: Subtilase family; PF05922: Peptidase inhibitor I9	no annotation	at3g46850 Subtilase family protein; at5g58830 Subtilisin-like serine endopeptidase family protein	IPR000209:Peptidase S8/S53 domain; IPR010259:Peptidase S8 propeptide/proteinase inhibitor I9	mRNA
TN118064_c0_g1	W1	W2	69.2028	8.82492	39.0139	2.54443	4.84366e-10	photosystem ii 22 kda chloroplastic	PF00504: Chlorophyll A-B binding protein	Photosynthesis	q02060|psbs_spiol Photosystem II 22 kDa protein, chloroplast precursor (CP22) - Spinacia oleracea (Spinach) & (at1g44575 : 201.0) Encoding PSII-S (CP22), a ubiquitous pigment-binding protein associated with photosystem II (PSII) of higher plants. Involved in nonphotochemical quenching rather than in photosynthesis. Mutant has a normal violaxanthin cycle but has a limited capacity of quenching sin…	IPR022796: Chlorophyll A-B binding protein	mRNA
TN128135_c2_g2	W1	W2	107.842	4.75716	56.2998	3.69928	3.8498e-18	ent-copalyl diphosphate chloroplastic-like	no annotation	Diterpenoid biosynthesis	no annotation	no annotation	mRNA
SN.19359	W1	W2	1237.7	238.662	738.181	2.23459	2.76765e-16	probable beta-d-xylosidase 7	PF14310: Fibronectin type III-like domain; PF01915: Glycosyl hydrolase family 3 C-terminal domain; PF00933: Glycosyl hydrolase family 3 N terminal domain	no annotation	at1g78060 Glycosyl hydrolase family protein	IPR001764:Glycoside hydrolase, family 3, N-terminal; IPR002772:Glycoside hydrolase family 3 C-terminal domain; IPR026891:Fibronectin type III-like domain	mRNA
TN127453_c0_g1	W1	W2	45.0131	235.51	140.262	-2.18816	1.07209e-11	no annotation	PF07939: Protein of unknown function (DUF1685)	no annotation	at2g42760 unknown protein	IPR012881: Protein of unknown function DUF1685	mRNA
SN.28095	W1	W2	865.054	58.5149	461.785	3.43089	1.10096e-20	no annotation	PF00612: IQ calmodulin-binding motif; PF13178: Protein of unknown function (DUF4005)	no annotation	at3g49260 IQ-domain 21 (iqd21)	IPR000048:IQ motif, EF-hand binding site; IPR025064:Domain of unknown function DUF4005	mRNA
TN123442_c1_g2	W1	W2	35.6446	5.32392	20.4843	2.10215	4.57639e-05	mlp-like protein 28	PF00407: Pathogenesis-related protein Bet v I family	no annotation	gnl|cdd|84754 no description available & (at1g70840 : 161.0) MLP-like protein 31 (MLP31); gnl|cdd|84754 no description available & (at1g70840 : 166.0) MLP-like protein 31 (MLP31)	IPR000916: Bet v I/Major latex protein	mRNA
SN.20740	W1	W2	459.99	99.7677	279.879	2.0833	3.28285e-15	fructose- - chloroplastic	PF00316: Fructose-1-6-bisphosphatase, N-terminal domain	Glycolysis / Gluconeogenesis	p46275|f16p1_pea Fructose-1,6-bisphosphatase, chloroplast precursor (EC 3.1.3.11) (D-fructose-1,6-bisphosphate 1-phosphohydrolase) (FBPase) - Pisum sativum (Garden pea) & (at3g54050 : 550.0) Encodes HCEF1 (High Cyclic Electron Flow 1). Mutant phenotype: constitutively elevated electron flow (CEFI).; "q07204|f16p1_brana Fructose-1,6-bisphosphatase, chloroplast precursor (EC 3.1.3.11) (D-fructose-1…	IPR033391:Fructose-1-6-bisphosphatase class I, N-terminal	mRNA
TN114783_c0_g2	W1	W2	4.10189	44.4475	24.2747	-2.64325	6.31158e-08	carotenoid (9 )-cleavage dioxygenase 1-like	PF03055: Retinal pigment epithelial membrane protein	Carotenoid biosynthesis	gnl|cdd|86222 no description available & (at3g63520 : 97.4) Encodes a protein with 9-<i>cis</i>-epoxycarotenoid dioxygenase activity. The enzyme was shown to act on a variety of carotenoid including &#946	IPR004294: Carotenoid oxygenase	mRNA
TN114107_c1_g1	W1	W2	96.7283	12.2004	54.4644	2.4754	2.60377e-08	crib domain-containing protein ric4	PF00786: P21-Rho-binding domain	no annotation	at5g16490 encodes a member of a novel protein family that contains contain a CRIB (for Cdc42/Rac-interactive binding) motif required for their specific interaction with GTP-bound Rop1 (plant-specific Rho GTPase). It interacts with Rop1 and is involved in pollen tube growth and function, and exocytosis in the pollen tube tip. Protein most similar to RIC2 (family subgroup V). Gene is expressed in a…	IPR000095: CRIB domain	mRNA
TN127072_c0_g1	W1	W2	125.692	12.6578	69.175	2.8214	7.42478e-12	cobra-like 4 protein; cobra-like protein 4	PF04833: COBRA-like protein	no annotation	at5g15630 Encodes a member of the COBRA family, similar to phytochelatin synthetase. Involved in secondary cell wall biosynthesis. Mutants make smaller plants with reduced levels of cellulose and cell wall sugars.	IPR006918: COBRA, plant	mRNA
SN.21384	W1	W2	22824.5	836.791	11830.7	3.87932	3.40365e-18	no annotation	no annotation	no annotation	no annotation	no annotation	mRNA
SN.6729	W1	W2	219.532	24.9558	122.244	2.83171	1.01276e-16	nac domain-containing protein 100-like isoform x2	PF02365: No apical meristem (NAM) protein	no annotation	at2g24430 Arabidopsis NAC domain containing protein 39 (ANAC039)	IPR003441:NAC domain	mRNA
TN119525_c0_g1	W1	W2	2.06735	72.4152	37.2413	-3.5586	3.57717e-12	no annotation	no annotation	no annotation	no annotation	no annotation	mRNA
TN132109_c1_g5	W1	W2	48.2669	3.84332	26.0551	2.66418	3.72069e-07	carotenoid cleavage dioxygenase 8 homolog chloroplastic	PF03055: Retinal pigment epithelial membrane protein	Carotenoid biosynthesis	at4g32810 Encodes a protein with similarity to carotenoid cleaving deoxygenases, the enzymes that cleave beta-carotene. Involved in the production of a graft transmissable signal to suppress axillary branching. Protein is localized to chloroplast stroma and expressed primarily in root tip. Mutants in the gene exhibit increased shoot branching, and light-dependent defects in hook opening and hypoc…	IPR004294: Carotenoid oxygenase	mRNA
SN.8507	W1	W2	41.8675	210.267	126.067	-2.03506	3.2483e-07	lrr receptor-like serine threonine-protein kinase gso2	PF13855: Leucine rich repeat; PF00560: Leucine Rich Repeat	no annotation	at2g34930 disease resistance family protein / LRR family protein	IPR001611:Leucine-rich repeat	mRNA
TN131254_c0_g1	W1	W2	307.857	47.8405	177.849	2.52266	2.54601e-20	auxin-induced protein 5ng4; wat1-related protein at1g09380	PF00892: EamA-like transporter family	no annotation	at1g09380 nodulin MtN21 /EamA-like transporter family protein	IPR000620: EamA domain	mRNA
SN.5754	W1	W2	86.277	483.308	284.792	-2.2014	6.18021e-09	probable indole-3-pyruvate monooxygenase yucca10	PF13738: Pyridine nucleotide-disulphide oxidoreductase	Tryptophan metabolism	at1g48910 YUC10	no annotation	mRNA
TN137812_c0_g1	W1	W2	32.0418	2.17995	17.1109	2.63692	1.51127e-06	no annotation	no annotation	no annotation	no annotation	no annotation	mRNA
SN.6256	W1	W2	2956.81	478.624	1717.72	2.45292	1.51839e-17	lrr receptor-like serine threonine-protein kinase erecta	PF00069: Protein kinase domain; PF08263: Leucine rich repeat N-terminal domain; PF13855: Leucine rich repeat; PF13516: Leucine Rich repeat	MAPK signaling pathway - plant	at2g26330 Homologous to receptor protein kinases. Involved in specification of organs originating from the shoot apical meristem. Contains a cytoplasmic protein kinase catalytic domain, a transmembrane region, and an extracellular leucine-rich repeat. ER has been identified as a quantitative trait locus for transpiration efficiency by influencing epidermal and mesophyll development, stomatal dens…	IPR000719:Protein kinase domain; IPR001611:Leucine-rich repeat; IPR013210:Leucine-rich repeat-containing N-terminal, plant-type	mRNA
SN.17096	W1	W2	55.227	7.92906	31.578	2.22572	5.12518e-06	no annotation	no annotation	no annotation	no annotation	no annotation	mRNA
SN.10161	W1	W2	101.064	6.66295	53.8635	2.75021	4.15174e-07	transcription factor myb46	PF00249: Myb-like DNA-binding domain	no annotation	at3g08500 Encodes a putative R2R3-type MYB transcription factor (MYB83).	IPR001005:SANT/Myb domain	mRNA
TN101384_c0_g1	W1	W2	127.5	5.0654	66.2829	3.81165	5.0777e-19	no annotation	no annotation	no annotation	no annotation	no annotation	mRNA
SN.14606	W1	W2	6152.1	965.92	3559.01	2.5806	3.5404e-36	ribulose- -bisphosphate carboxylase oxygenase small subunit	PF00101: Ribulose bisphosphate carboxylase, small chain; PF12338: Ribulose-1,5-bisphosphate carboxylase small subunit	Glyoxylate and dicarboxylate metabolism	p16032|rbs1_mescr Ribulose bisphosphate carboxylase small chain 1, chloroplast precursor (EC 4.1.1.39) (RuBisCO small subunit 1) - Mesembryanthemum crystallinum (Common ice plant) & (at1g67090 : 290.0) ribulose bisphosphate carboxylase small chain 1A (RBCS1A)	IPR000894:Ribulose bisphosphate carboxylase small chain, domain; IPR024680:Ribulose-1,5-bisphosphate carboxylase small subunit, N-terminal	mRNA
TN133152_c0_g3	W1	W2	8.51384	493.538	251.026	-3.20328	4.51676e-08	salicylate carboxymethyltransferase-like	PF03492: SAM dependent carboxyl methyltransferase	no annotation	gnl|cdd|86349 no description available & (at3g11480 : 250.0) The gene encodes a SABATH methyltransferase that methylates both salicylic acid and benzoic acid. It is highly expressed in flowers, induced by biotic and abiotic stress and thought to be involved in direct defense mechanism.; gnl|cdd|86349 no description available & (at4g36470 : 209.0) S-adenosyl-L-methionine-dependent methyltransferas…	IPR005299: SAM dependent carboxyl methyltransferase	mRNA
SN.1051	W1	W2	217.549	3.79313	110.671	4.5449	9.14762e-24	peroxidase 64	PF00141: Peroxidase	Phenylpropanoid biosynthesis	at5g42180 Peroxidase superfamily protein	IPR002016:Haem peroxidase, plant/fungal/bacterial	mRNA
SN.18998	W1	W2	115.137	13.1858	64.1614	2.60836	2.21485e-09	probable rhamnogalacturonate lyase b	PF06045: Rhamnogalacturonate lyase family; PF14686: Polysaccharide lyase family 4, domain II; PF14683: Polysaccharide lyase family 4, domain III	no annotation	at1g09890 Rhamnogalacturonate lyase family protein; at4g24430 Rhamnogalacturonate lyase family protein	IPR010325:Rhamnogalacturonate lyase; IPR029411:Rhamnogalacturonan lyase, domain III; IPR029413:Rhamnogalacturonan lyase, domain II	mRNA
TN129405_c1_g8	W1	W2	65.7774	9.80692	37.7921	2.15896	1.53608e-05	no annotation	no annotation	no annotation	no annotation	no annotation	mRNA
TN101143_c0_g1	W1	W2	160.274	8.17008	84.2221	3.51867	6.11806e-16	no annotation	no annotation	no annotation	no annotation	no annotation	mRNA
SN.9790	W1	W2	4.84755	115.374	60.111	-2.90101	3.3292e-07	epidermis-specific secreted glycoprotein ep1-like	PF01453: D-mannose binding lectin	no annotation	at1g78830 Curculin-like (mannose-binding) lectin family protein	IPR001480:Bulb-type lectin domain	mRNA
SN.18790	W1	W2	2605.54	187.266	1396.4	3.43908	8.34975e-25	chlorophyll a-b binding protein chloroplastic	PF00504: Chlorophyll A-B binding protein	Photosynthesis - antenna proteins	at5g54270 Lhcb3 protein is a component of the main light harvesting chlorophyll a/b-protein complex of Photosystem II (LHC II).	IPR022796:Chlorophyll A-B binding protein	mRNA
TN47153_c0_g2	W1	W2	47.7135	2.53791	25.1257	3.01336	6.86516e-09	chlorophyll a-b binding protein of lhcii type 1-like	no annotation	Photosynthesis - antenna proteins	p12333|cb2a_spiol Chlorophyll a-b binding protein, chloroplast precursor (LHCII type I CAB) (LHCP) - Spinacia oleracea (Spinach) & (at1g29930 : 106.0) Subunit of light-harvesting complex II (LHCII),which absorbs light and transfers energy to the photosynthetic reaction center.	no annotation	mRNA
TN133289_c1_g1	W1	W2	1252.34	7714.7	4483.52	-2.50859	6.85904e-27	pyruvate decarboxylase 2; transcription factor bhlh140	PF00205: Thiamine pyrophosphate enzyme, central domain; PF02775: Thiamine pyrophosphate enzyme, C-terminal TPP binding domain; PF02776: Thiamine pyrophosphate enzyme, N-terminal TPP binding domain; PF16278: C2HE / C2H2 / C2HC zinc-binding finger	Glycolysis / Gluconeogenesis	at5g01310 Encodes a protein that has adenylylsulfate sulfohydrolase activity (E.C. 3.6.2.1) in vitro.; at5g54960 pyruvate decarboxylase-2	IPR032566: Aprataxin, C2HE/C2H2/C2HC zinc finger; IPR011766: Thiamine pyrophosphate enzyme, C-terminal TPP-binding; IPR012000: Thiamine pyrophosphate enzyme, central domain; IPR012001: Thiamine pyrophosphate enzyme, N-terminal TPP-binding domain	mRNA
SN.1120	W1	W2	144.173	12.3107	78.2416	3.10606	1.75153e-16	lactoylglutathione lyase-like	PF00903: Glyoxalase/Bleomycin resistance protein/Dioxygenase superfamily	no annotation	at1g15380 Lactoylglutathione lyase / glyoxalase I family protein	IPR004360:Glyoxalase/fosfomycin resistance/dioxygenase domain	mRNA
SN.17380	W1	W2	25.3364	128.04	76.6881	-2.05524	1.54315e-07	no annotation	no annotation	no annotation	no annotation	no annotation	mRNA
SN.16537	W1	W2	41.1041	3.50715	22.3056	2.40018	2.23963e-05	galactose oxidase-like	PF09118: Domain of unknown function (DUF1929); PF07250: Glyoxal oxidase N-terminus	no annotation	at1g14430 glyoxal oxidase-related protein; gnl|cdd|70706 no description available & (at1g14430 : 145.0) glyoxal oxidase-related protein	IPR009880:Glyoxal oxidase, N-terminal; IPR015202:Domain of unknown function DUF1929	mRNA
SN.14614	W1	W2	470.171	54.5261	262.348	2.913	5.08704e-26	tetraketide alpha-pyrone reductase 2-like	PF01370: NAD dependent epimerase/dehydratase family	no annotation	at1g68540 NAD(P)-binding Rossmann-fold superfamily protein	IPR001509:NAD-dependent epimerase/dehydratase	mRNA
TN114553_c0_g1	W1	W2	5.2888	35.972	20.6304	-2.01922	0.00024718	fimbrin-like protein 2	no annotation	no annotation	at5g48460 Actin binding Calponin homology (CH) domain-containing protein	no annotation	mRNA
SN.21238	W1	W2	5426.95	31918	18672.5	-2.40044	3.81507e-18	uncharacterized protein tcm_022133	PF08241: Methyltransferase domain	no annotation	at3g53400 BEST Arabidopsis thaliana protein match is: conserved peptide upstream open reading frame 47 (TAIR:AT5G03190.1)	IPR013216:Methyltransferase type 11	mRNA
gene01364-v1.0-hybrid	W1	W2	46.3739	8.47879	27.4263	2.03044	8.50005e-06	no annotation	PF02365: No apical meristem (NAM) protein	no annotation	at5g13180 Encodes a NAC domain transcription factor that interacts with VND7 and negatively regulates xylem vessel formation.	IPR003441:NAC domain	mRNA
TN120859_c1_g2	W1	W2	759.587	24.7659	392.176	3.44894	8.57933e-11	basic 7s globulin-like	PF14541: Xylanase inhibitor C-terminal; PF14543: Xylanase inhibitor N-terminal	no annotation	p13917|7sb1_soybn Basic 7S globulin precursor (Bg) (SBg7S) [Contains: Basic 7S globulin high kDa subunit	IPR032799: Xylanase inhibitor, C-terminal; IPR032861: Xylanase inhibitor, N-terminal	mRNA
SN.27709	W1	W2	89.044	13.1474	51.0957	2.26104	9.34237e-07	wat1-related protein at1g25270-like	PF00892: EamA-like transporter family	no annotation	at1g25270 nodulin MtN21 /EamA-like transporter family protein	IPR000620:EamA domain	mRNA
SN.28431	W1	W2	231.428	16.7208	124.074	3.54872	1.49415e-38	no annotation	PF01190: Pollen proteins Ole e I like	no annotation	at5g22430 Pollen Ole e 1 allergen and extensin family protein	no annotation	mRNA
SN.22975	W1	W2	54.2732	8.24205	31.2576	2.31202	4.67143e-08	no annotation	no annotation	no annotation	no annotation	no annotation	mRNA
SN.10790	W1	W2	70.0049	0.936088	35.4705	4.15547	8.18136e-17	no annotation	no annotation	no annotation	no annotation	no annotation	mRNA
TN105013_c0_g1	W1	W2	2.70897	74.4317	38.5703	-3.67142	1.3114e-15	no annotation	PF01828: Peptidase A4 family	no annotation	no annotation	IPR000250: Peptidase G1	mRNA
SN.10252	W1	W2	1333.82	122.643	728.229	3.11984	1.15724e-20	uncharacterized membrane protein at1g06890	PF03151: Triose-phosphate Transporter family	no annotation	at2g28315 Nucleotide/sugar transporter family protein	IPR004853:Sugar phosphate transporter domain	mRNA
SN.18401	W1	W2	20.035	271.988	146.011	-3.11765	9.05282e-13	abc transporter g family member 17-like	PF01061: ABC-2 type transporter; PF00005: ABC transporter	no annotation	gnl|cdd|35284 no description available & (at3g55100 : 250.0) ABC-2 type transporter family protein	IPR003439:ABC transporter-like; IPR013525:ABC-2 type transporter	mRNA
SN.20921	W1	W2	1184.27	258.316	721.294	2.11011	4.67524e-21	unc93-like protein 3	PF05978: Ion channel regulatory protein UNC-93	no annotation	at3g09470 Major facilitator superfamily protein	IPR010291:Ion channel regulatory protein, UNC-93	mRNA
TN130322_c0_g5	W1	W2	82.9634	15.2847	49.1241	2.06292	2.62046e-06	no annotation	no annotation	no annotation	at1g05460 Encodes a protein with similarity to RNA helicases. Mutants are defective in post-transcriptional gene silencing.	no annotation	mRNA
SN.1755	W1	W2	2.42149	46.7453	24.5834	-2.91475	5.96182e-08	no annotation	PF05659: Arabidopsis broad-spectrum mildew resistance protein RPW8; PF00931: NB-ARC domain	no annotation	at5g66900 Disease resistance protein (CC-NBS-LRR class) family	IPR002182:NB-ARC; IPR008808:Powdery mildew resistance protein, RPW8 domain	mRNA
TN110363_c0_g1	W1	W2	11.2387	96.3449	53.7918	-2.45542	3.3896e-07	no annotation	no annotation	no annotation	no annotation	no annotation	mRNA
SN.147	W1	W2	81.8587	7.8893	44.874	2.73031	2.787e-09	(-)-isopiperitenol (-)-carveol mitochondrial-like	PF13561: Enoyl-(Acyl carrier protein) reductase	no annotation	at2g47140 NAD(P)-binding Rossmann-fold superfamily protein	no annotation	mRNA
TN116393_c0_g4	W1	W2	22.1309	183.169	102.65	-2.67963	1.21288e-12	subtilisin-like protease	PF00082: Subtilase family	no annotation	at5g67090 Subtilisin-like serine endopeptidase family protein; at5g67360 Encodes a subtilisin-like serine protease essential for mucilage release from seed coats.	IPR000209: Peptidase S8/S53 domain	mRNA
SN.16092	W1	W2	182.84	15.1631	99.0014	3.26791	6.26713e-24	tryptophan aminotransferase-related protein 2-like	PF04864: Allinase	Tryptophan metabolism	at4g24670 Encodes a protein with similarity to the TAA1 trytophan aminotransferase involved in IAA biosynthesis. Double mutant analyses suggest that this protein is involved in regulating many aspects of plant growth and development from embryogenesis to flower formation and plays a role in ethylene-mediated signaling.	IPR006948:Alliinase, C-terminal	mRNA
SN.12719	W1	W2	4.14491	37.66	20.9025	-2.17843	0.000132875	probable xyloglucan endotransglucosylase hydrolase protein 23	PF06955: Xyloglucan endo-transglycosylase (XET) C-terminus	Plant hormone signal transduction	at5g57560 Encodes a cell wall-modifying enzyme, rapidly upregulated in response to environmental stimuli	IPR010713:Xyloglucan endo-transglycosylase, C-terminal	mRNA
SN.9813	W1	W2	2.78021	35.1083	18.9443	-2.58774	1.32827e-06	no annotation	no annotation	no annotation	no annotation	no annotation	lncRNA
TN122236_c0_g2	W1	W2	246.376	53.1862	149.781	2.09633	4.90486e-16	no annotation	no annotation	no annotation	no annotation	no annotation	mRNA
SN.22845	W1	W2	585.288	79.481	332.385	2.66184	2.36389e-18	photosystem i reaction center subunit vi- chloroplastic-like	PF03244: Photosystem I reaction centre subunit VI	Photosynthesis	gnl|cdd|66888 no description available & (p22179|psah_spiol : 185.0) Photosystem I reaction center subunit VI, chloroplast precursor (PSI-H) (Light-harvesting complex I 11 kDa protein) - Spinacia oleracea (Spinach) & (at1g52230 : 177.0) photosystem I subunit H2 (PSAH2)	IPR004928:Photosystem I PsaH, reaction centre subunit VI	mRNA
TN122565_c0_g1	W1	W2	28.2454	2.22399	15.2347	2.31017	8.71626e-05	uncharacterized protein loc101291824	PF06549: Protein of unknown function (DUF1118)	no annotation	gnl|cdd|70036 no description available & (at1g74730 : 125.0) Protein of unknown function (DUF1118); gnl|cdd|70036 no description available & (at1g74730 : 85.5) Protein of unknown function (DUF1118)	IPR009500: Protein of unknown function DUF1118	mRNA
SN.1309	W1	W2	60.0303	334.779	197.405	-2.12582	4.282e-07	no annotation	no annotation	no annotation	no annotation	no annotation	mRNA
SN.6009	W1	W2	595.859	23.7967	309.828	4.14127	2.86554e-32	amino acid permease 3-like	PF01490: Transmembrane amino acid transporter protein	no annotation	at1g77380 Amino acid permease which transports basic amino acids.	IPR013057:Amino acid transporter, transmembrane domain	mRNA
TN87483_c0_g1	W1	W2	51.106	1.58051	26.3433	3.46778	1.35169e-11	no annotation	no annotation	no annotation	no annotation	no annotation	mRNA
TN122033_c0_g1	W1	W2	344.621	45.0853	194.853	2.79148	2.19944e-30	glyceraldehyde-3-phosphate dehydrogenase chloroplastic; glyceraldehyde-3-phosphate dehydrogenase chloroplastic isoform x2	PF00044: Glyceraldehyde 3-phosphate dehydrogenase, NAD binding domain; PF02800: Glyceraldehyde 3-phosphate dehydrogenase, C-terminal domain	Carbon fixation in photosynthetic organisms	at1g12900 glyceraldehyde 3-phosphate dehydrogenase A subunit 2 (GAPA-2); p12858|g3pa_pea Glyceraldehyde-3-phosphate dehydrogenase A, chloroplast precursor (EC 1.2.1.13) (NADP-dependent glyceraldehydephosphate dehydrogenase subunit A) - Pisum sativum (Garden pea) & (at1g12900 : 614.0) glyceraldehyde 3-phosphate dehydrogenase A subunit 2 (GAPA-2)	IPR020829: Glyceraldehyde 3-phosphate dehydrogenase, catalytic domain; IPR020828: Glyceraldehyde 3-phosphate dehydrogenase, NAD(P) binding domain	mRNA
TN118769_c0_g3	W1	W2	3.39467	105.472	54.4333	-3.1042	3.49918e-08	polygalacturonase-inhibiting protein	PF08263: Leucine rich repeat N-terminal domain; PF13855: Leucine rich repeat	no annotation	at5g06860 Encodes a polygalacturonase inhibiting protein involved in defense response. PGIPs inhibit the function of cell wall pectin degrading enzymes such as those produced by fungal pathogens. PGIP1 is induced by fungal infection.	IPR001611: Leucine-rich repeat; IPR013210: Leucine-rich repeat-containing N-terminal, plant-type	mRNA
SN.18743	W1	W2	324.814	59.2791	192.046	2.37173	2.73143e-31	agamous-like mads-box protein agl11 isoform x1	PF01486: K-box region; PF00319: SRF-type transcription factor (DNA-binding and dimerisation domain)	no annotation	at4g09960 a MADS box transcription factor expressed in the carpel and ovules	IPR002100:Transcription factor, MADS-box; IPR002487:Transcription factor, K-box	mRNA
SN.22992	W1	W2	635.446	133.983	384.714	2.17239	8.24353e-27	inorganic pyrophosphatase 1-like	PF06888: Putative Phosphatase	Vitamin B6 metabolism	at1g73010 phosphate starvation-induced gene 2 (PS2)	IPR016965:Phosphatase PHOSPHO-type	mRNA
SN.4752	W1	W2	973.617	98.4983	536.058	3.092	2.15274e-28	filament-like plant protein 7 isoform x1	PF05911: Filament-like plant protein, long coiled-coil	no annotation	at2g23360 Plant protein of unknown function (DUF869)	IPR008587:Filament-like plant protein	mRNA
SN.24035	W1	W2	122.348	562.651	342.499	-2.06319	2.40076e-13	no annotation	no annotation	no annotation	no annotation	no annotation	mRNA
SN.24838	W1	W2	205.409	21.7824	113.595	2.70773	4.46565e-10	beta-glucosidase 13-like; beta-glucosidase 24-like	PF00232: Glycosyl hydrolase family 1	Cyanoamino acid metabolism	gnl|cdd|35845 no description available & (gnl|cdd|84629 : 252.0) no description available & (at3g60130 : 225.0) beta glucosidase 16 (BGLU16); gnl|cdd|35845 no description available & (gnl|cdd|84629 : 253.0) no description available & (at3g60130 : 230.0) beta glucosidase 16 (BGLU16); gnl|cdd|35845 no description available & (gnl|cdd|84629 : 254.0) no description available & (at3g60130 : 229.0) bet…	IPR001360:Glycoside hydrolase family 1	mRNA
SN.27547	W1	W2	292.27	40.6454	166.458	2.61861	8.14103e-17	peroxidase p7-like	PF00141: Peroxidase	Phenylpropanoid biosynthesis	gnl|cdd|29388 no description available & (at5g05340 : 407.0) Peroxidase superfamily protein; gnl|cdd|29388 no description available & (p00434|perp7_brara : 176.0) Peroxidase P7 (EC 1.11.1.7) (TP7) - Brassica rapa (Turnip) & (at5g05340 : 172.0) Peroxidase superfamily protein	IPR002016:Haem peroxidase, plant/fungal/bacterial	mRNA
SN.10142	W1	W2	106.303	3.44653	54.8748	3.56939	1.50526e-12	no annotation	no annotation	no annotation	no annotation	no annotation	mRNA
TN127210_c0_g1	W1	W2	152.39	20.6569	86.5236	2.58257	2.20813e-13	probable 2-oxoglutarate-dependent dioxygenase aop1	PF03171: 2OG-Fe(II) oxygenase superfamily; PF14226: non-haem dioxygenase in morphine synthesis N-terminal	no annotation	at1g52820 2-oxoglutarate (2OG) and Fe(II)-dependent oxygenase superfamily protein	IPR026992: Non-haem dioxygenase N-terminal domain; IPR005123: Oxoglutarate/iron-dependent dioxygenase	mRNA
TN121514_c0_g1	W1	W2	357.897	5723.1	3040.5	-2.27745	0.000221891	no annotation	PF14547: Hydrophobic seed protein	no annotation	gnl|cdd|72937 no description available & (at2g45180 : 89.0) Bifunctional inhibitor/lipid-transfer protein/seed storage 2S albumin superfamily protein	IPR027923: Hydrophobic seed protein	mRNA
TN132408_c3_g8	W1	W2	3.48178	106.129	54.8054	-3.68183	2.76748e-14	no annotation	no annotation	no annotation	no annotation	no annotation	lncRNA
SN.17109	W1	W2	285.283	8.13172	146.707	2.80669	2.73253e-06	glycosyltransferase ago61	PF04577: Protein of unknown function (DUF563)	no annotation	at3g18180 Glycosyltransferase family 61 protein	IPR007657:Glycosyltransferase 61	mRNA
TN106561_c1_g2	W1	W2	251.527	45.9735	148.75	2.25477	1.06707e-12	no annotation	no annotation	no annotation	no annotation	no annotation	mRNA
SN.19000	W1	W2	42.3852	3.46879	22.927	2.78317	1.01831e-08	probable rhamnogalacturonate lyase b isoform x1	PF14683: Polysaccharide lyase family 4, domain III; PF06045: Rhamnogalacturonate lyase family; PF14686: Polysaccharide lyase family 4, domain II	no annotation	at4g24430 Rhamnogalacturonate lyase family protein	IPR010325:Rhamnogalacturonate lyase; IPR029411:Rhamnogalacturonan lyase, domain III; IPR029413:Rhamnogalacturonan lyase, domain II	mRNA
SN.28127	W1	W2	483.6	71.5231	277.562	2.45961	1.50451e-11	cyclic nucleotide-gated ion channel 1-like	PF00520: Ion transport protein	Plant-pathogen interaction	at5g53130 member of Cyclic nucleotide gated channel family	IPR005821:Ion transport domain	mRNA
SN.23587	W1	W2	9.39634	77.5042	43.4503	-2.53703	6.21244e-09	brassinosteroid-regulated protein bru1-like	PF06955: Xyloglucan endo-transglycosylase (XET) C-terminus; PF00722: Glycosyl hydrolases family 16	no annotation	p35694|bru1_soybn Brassinosteroid-regulated protein BRU1 precursor - Glycine max (Soybean) & (at3g23730 : 385.0) xyloglucan endotransglucosylase/hydrolase 16 (XTH16)	IPR000757:Glycoside hydrolase family 16; IPR010713:Xyloglucan endo-transglycosylase, C-terminal	mRNA
SN.27622	W1	W2	828.088	3840.74	2334.41	-2.08826	7.75515e-15	quinone oxidoreductase-like protein 2 homolog	PF00107: Zinc-binding dehydrogenase; PF08240: Alcohol dehydrogenase GroES-like domain	no annotation	at3g56460 GroES-like zinc-binding alcohol dehydrogenase family protein	IPR013149:Alcohol dehydrogenase, C-terminal; IPR013154:Alcohol dehydrogenase, N-terminal	mRNA
TN108558_c0_g1	W1	W2	1.01163	50.5531	25.7824	-3.69205	6.3529e-13	kinesin-4-like; kinesin-4-like isoform x1	PF00307: Calponin homology (CH) domain	no annotation	at2g47500 P-loop nucleoside triphosphate hydrolases superfamily protein with CH (Calponin Homology) domain; at5g27000 Encodes a kinesin-like protein that binds microtubules in an ATP-dependent manner.	IPR001715: Calponin homology domain	mRNA
gene00095-v1.0-hybrid	W1	W2	50.5378	5.35139	27.9446	2.50919	3.85171e-07	udp-glycosyltransferase superfamily protein	PF00201: UDP-glucoronosyl and UDP-glucosyl transferase	no annotation	at2g36780 UDP-Glycosyltransferase superfamily protein	IPR002213:UDP-glucuronosyl/UDP-glucosyltransferase	mRNA
TN109960_c0_g3	W1	W2	118.595	24.1968	71.3957	2.11608	8.86877e-12	no annotation	no annotation	no annotation	no annotation	no annotation	mRNA
TN129372_c2_g2	W1	W2	3.86308	60.0949	31.979	-2.91293	1.1717e-08	no annotation	no annotation	no annotation	no annotation	no annotation	mRNA
SN.13345	W1	W2	2028.72	379.931	1204.33	2.33467	1.48659e-29	protein nrt1 ptr family -like	PF00854: POT family	no annotation	at1g68570 Major facilitator superfamily protein	IPR000109:Proton-dependent oligopeptide transporter family	mRNA
SN.27790	W1	W2	165.621	21.8909	93.7562	2.43165	4.47741e-08	probable lrr receptor-like serine threonine-protein kinase at5g10290	PF08263: Leucine rich repeat N-terminal domain; PF07714: Protein tyrosine kinase; PF13855: Leucine rich repeat; PF00076: RNA recognition motif. (a.k.a. RRM, RBD, or RNP domain)	no annotation	at5g51560 Leucine-rich repeat protein kinase family protein	IPR000504:RNA recognition motif domain; IPR001245:Serine-threonine/tyrosine-protein kinase catalytic domain; IPR001611:Leucine-rich repeat; IPR013210:Leucine-rich repeat-containing N-terminal, plant-type	mRNA
gene24365-v1.0-hybrid	W1	W2	285.419	12.9107	149.165	3.76639	4.61944e-20	receptor-like protein kinase 2	PF07714: Protein tyrosine kinase	no annotation	at3g24240 Leucine-rich repeat receptor-like protein kinase family protein	IPR001245:Serine-threonine/tyrosine-protein kinase catalytic domain	mRNA
TN118686_c2_g10	W1	W2	49.3837	6.02327	27.7035	2.41128	5.26443e-07	no annotation	PF00931: NB-ARC domain	no annotation	gnl|cdd|39857 no description available & (at3g14470 : 103.0) NB-ARC domain-containing disease resistance protein	IPR002182: NB-ARC	mRNA
SN.22755	W1	W2	6.72475	149.709	78.2169	-3.09426	9.26521e-09	uncharacterized protein loc101306247 isoform x2	PF04862: Protein of unknown function (DUF642)	no annotation	gnl|cdd|68437 no description available & (at4g32460 : 477.0) FUNCTIONS IN: molecular_function unknown; gnl|cdd|68437 no description available & (at5g11420 : 506.0) FUNCTIONS IN: molecular_function unknown	IPR006946:Domain of unknown function DUF642	mRNA
SN.2895	W1	W2	141.499	13.4235	77.4612	2.83237	7.63785e-11	wat1-related protein at5g07050	PF00892: EamA-like transporter family	no annotation	at5g07050 nodulin MtN21 /EamA-like transporter family protein	IPR000620:EamA domain	mRNA
SN.795	W1	W2	386.878	67.7579	227.318	2.2869	9.24841e-12	no annotation	PF08880: QLQ; PF08879: WRC	no annotation	at3g13960 Growth regulating factor encoding transcription activator. One of the nine members of a GRF gene family, containing nuclear targeting domain. Involved in leaf development and expressed in root, shoot and flower.	IPR014977:WRC domain; IPR014978:Glutamine-Leucine-Glutamine, QLQ	mRNA
SN.9934	W1	W2	635.674	4129.71	2382.69	-2.63233	8.82797e-51	gibberellin 2-beta-dioxygenase 1-like	PF14226: non-haem dioxygenase in morphine synthesis N-terminal; PF03171: 2OG-Fe(II) oxygenase superfamily	Diterpenoid biosynthesis	q9sq80|g2ox1_pea Gibberellin 2-beta-dioxygenase 1 (EC 1.14.11.13) (Gibberellin 2-beta-hydroxylase 1) (Gibberellin 2-oxidase 1) (GA 2-oxidase 1) (Protein SLENDER) - Pisum sativum (Garden pea) & (at1g78440 : 276.0) Encodes a gibberellin 2-oxidase that acts on C19 gibberellins.; q9sq80|g2ox1_pea Gibberellin 2-beta-dioxygenase 1 (EC 1.14.11.13) (Gibberellin 2-beta-hydroxylase 1) (Gibberellin 2-oxidas…	IPR005123:Oxoglutarate/iron-dependent dioxygenase; IPR026992:Non-haem dioxygenase N-terminal domain	mRNA
SN.25314	W1	W2	170.84	23.9884	97.4143	2.43676	2.63666e-09	annexin-like protein rj4 isoform x2	PF00191: Annexin	no annotation	p51074|anx4_fraan Annexin-like protein RJ4 - Fragaria ananassa (Strawberry) & (at5g12380 : 377.0) annexin 8 (ANNAT8)	IPR018502:Annexin repeat	mRNA
gene20083-v1.0-hybrid	W1	W2	57.4594	6.91485	32.1871	2.41918	5.36331e-07	lob domain-containing protein 4	PF03195: Protein of unknown function DUF260	no annotation	at1g31320 LOB domain-containing protein 4 (LBD4)	IPR004883:Lateral organ boundaries, LOB	mRNA
SN.16920	W1	W2	864.49	195.536	530.013	2.07205	9.64865e-24	no annotation	no annotation	no annotation	no annotation	no annotation	lncRNA
SN.22373	W1	W2	284.388	59.4728	171.93	2.15385	6.21105e-19	no annotation	PF04852: Protein of unknown function (DUF640)	no annotation	at2g42610 LIGHT SENSITIVE HYPOCOTYLS 10 (LSH10)	IPR006936:ALOG domain	mRNA
TN133280_c1_g2	W1	W2	2.45886	67.1025	34.7807	-3.42995	8.98005e-12	no annotation	PF14244: gag-polypeptide of LTR copia-type	no annotation	no annotation	IPR029472: Gag-polypeptide of LTR copia-type	mRNA
SN.7825	W1	W2	7216.29	1076.71	4146.5	2.59358	3.7265e-23	lrr receptor-like serine threonine-protein kinase fls2; chlorophyll a-b binding protein of lhcii type 1-like	PF08263: Leucine rich repeat N-terminal domain; PF13855: Leucine rich repeat; PF00069: Protein kinase domain; PF00560: Leucine Rich Repeat; PF00504: Chlorophyll A-B binding protein	MAPK signaling pathway - plant; Photosynthesis - antenna proteins	at5g46330 Encodes a leucine-rich repeat serine/threonine protein kinase that is expressed ubiquitously. FLS2 is involved in MAP kinase signalling relay involved in innate immunity. Essential in the perception of flagellin, a potent elicitor of the defense response. FLS2 is directed for degradation by the bacterial ubiquitin ligase AvrPtoB.; "p27495|cb24_tobac Chlorophyll a-b binding protein 40, c…	IPR000719:Protein kinase domain; IPR001611:Leucine-rich repeat; IPR013210:Leucine-rich repeat-containing N-terminal, plant-type; IPR022796:Chlorophyll A-B binding protein	mRNA
gene21680-v1.0-hybrid	W1	W2	117.268	17.3582	67.3131	2.37398	6.29922e-09	tetrapyrrole-binding chloroplastic	PF05419: GUN4-like	no annotation	at3g59400 GUN, genomes uncoupled, is necessary for coupling the expression of some nuclear genes to the functional state of the chloroplast. Binds to the magnesium chelatase complex and promotes formation of the substrate,a tetrapyrrole signaling molecule. Porphyrin-binding protein that enhances the activity of Mg-chelatase. Although required for chlorophyll accumulation under normal growth condi…	IPR008629:GUN4-like	mRNA
SN.25538	W1	W2	1963.7	443.541	1203.62	2.05291	3.11795e-18	probable inactive leucine-rich repeat receptor-like protein kinase at3g03770	PF07714: Protein tyrosine kinase; PF13855: Leucine rich repeat	no annotation	at3g03770 Leucine-rich repeat protein kinase family protein	IPR001245:Serine-threonine/tyrosine-protein kinase catalytic domain; IPR001611:Leucine-rich repeat	mRNA
SN.24454	W1	W2	52.1844	5.94562	29.065	2.51803	6.76384e-08	no annotation	PF02458: Transferase family	no annotation	at5g39090 HXXXD-type acyl-transferase family protein	IPR003480:Transferase	mRNA
TN127094_c1_g1	W1	W2	3.71495	72.9833	38.3491	-3.09589	1.60765e-09	tubby-like f-box protein 5	PF01167: Tub family	no annotation	at1g25280 Member of TLP family; at1g47270 Member of TLP family	IPR000007: Tubby, C-terminal	mRNA
SN.24663	W1	W2	57.8258	2.80258	30.3142	2.78339	9.48148e-07	no annotation	PF00249: Myb-like DNA-binding domain	no annotation	at4g18770 MYB98 is a member of the R2R3-MYB gene family, the members of which likely encode transcription factors. Within an ovule, MYB98 is expressed exclusively in the synergid cells, and mutations in this gene affect the female gametophyte specifically. myb98 female gametophytes are affected in two unique features of the synergid cell, pollen tube guidance and the filiform apparatus, but are o…	IPR001005:SANT/Myb domain	mRNA
SN.5339	W1	W2	51.2404	0.324816	25.7826	3.78964	5.73776e-12	hyoscyamine 6-dioxygenase	PF14226: non-haem dioxygenase in morphine synthesis N-terminal; PF03171: 2OG-Fe(II) oxygenase superfamily	no annotation	gnl|cdd|35365 no description available & (at4g10490 : 226.0) 2-oxoglutarate (2OG) and Fe(II)-dependent oxygenase superfamily protein	IPR005123:Oxoglutarate/iron-dependent dioxygenase; IPR026992:Non-haem dioxygenase N-terminal domain	mRNA
SN.5955	W1	W2	654.404	104.8	379.602	2.56505	9.96095e-42	photosystem ii 22 kda chloroplastic	PF00504: Chlorophyll A-B binding protein	Photosynthesis	q02060|psbs_spiol Photosystem II 22 kDa protein, chloroplast precursor (CP22) - Spinacia oleracea (Spinach) & (at1g44575 : 231.0) Encoding PSII-S (CP22), a ubiquitous pigment-binding protein associated with photosystem II (PSII) of higher plants. Involved in nonphotochemical quenching rather than in photosynthesis. Mutant has a normal violaxanthin cycle but has a limited capacity of quenching sin…	IPR022796:Chlorophyll A-B binding protein	mRNA
gene20703-v1.0-hybrid	W1	W2	50.8831	7.55406	29.2186	2.25341	9.34237e-07	no annotation	PF02701: Dof domain, zinc finger	no annotation	at5g65590 Dof-type zinc finger DNA-binding family protein	IPR003851:Zinc finger, Dof-type	mRNA
SN.11736	W1	W2	116.917	14.6508	65.7837	2.19196	5.94527e-05	no annotation	PF14576: Sieve element occlusion N-terminus; PF14577: Sieve element occlusion C-terminus	no annotation	at3g01680 CONTAINS InterPro DOMAIN/s: Mediator complex subunit Med28 (InterPro:IPR021640)	IPR027942:Sieve element occlusion, N-terminal; IPR027944:Sieve element occlusion, C-terminal	mRNA
TN129980_c0_g1	W1	W2	1639.72	9641.29	5640.5	-2.41046	1.75028e-19	uncharacterized protein tcm_022133	PF08241: Methyltransferase domain	no annotation	at3g53400 BEST Arabidopsis thaliana protein match is: conserved peptide upstream open reading frame 47 (TAIR:AT5G03190.1)	IPR013216: Methyltransferase type 11	mRNA
gene10495-v1.0-hybrid	W1	W2	7.62212	44.769	26.1956	-2.00086	7.33228e-05	no annotation	no annotation	no annotation	no annotation	no annotation	mRNA
SN.13894	W1	W2	250.516	12.8614	131.689	3.6427	1.63598e-19	peroxidase 29	PF00141: Peroxidase; PF00657: GDSL-like Lipase/Acylhydrolase	Phenylpropanoid biosynthesis	gnl|cdd|29388 no description available & (at3g17070 : 304.0) Peroxidase family protein	IPR001087:GDSL lipase/esterase; IPR002016:Haem peroxidase, plant/fungal/bacterial	mRNA
TN117277_c0_g1	W1	W2	55.9091	2.49955	29.2043	3.11973	3.06441e-09	expansin-b2	PF01357: Pollen allergen; PF03330: Lytic transglycolase	no annotation	q7xt40|exb15_orysa Expansin-B15 precursor (OsEXPB15) (Beta-expansin-15) (OsaEXPb1.16) - Oryza sativa (Rice) & (at1g65680 : 269.0) member of BETA-EXPANSINS. Naming convention from the Expansin Working Group (Kende et al, 2004. Plant Mol Bio); q7xt40|exb15_orysa Expansin-B15 precursor (OsEXPB15) (Beta-expansin-15) (OsaEXPb1.16) - Oryza sativa (Rice) & (at1g65680 : 270.0) member of BETA-EXPANSINS. N…	IPR007117: Expansin, cellulose-binding-like domain; IPR009009: RlpA-like protein, double-psi beta-barrel domain	mRNA
TN113009_c0_g1	W1	W2	106.674	19.1441	62.9088	2.14483	1.37624e-07	udp-glucuronate:xylan alpha-glucuronosyltransferase 1-like	PF01501: Glycosyl transferase family 8	no annotation	at3g18660 Plants expressing an RNAi construct specifically targeting PGSIP1 was shown to have a dramatically reduced amount of starch.	IPR002495: Glycosyl transferase, family 8	mRNA
SN.25301	W1	W2	369.766	57.6962	213.731	2.53426	2.8056e-22	tryptophan aminotransferase-related protein 2	PF04864: Allinase	Tryptophan metabolism	at4g24670 Encodes a protein with similarity to the TAA1 trytophan aminotransferase involved in IAA biosynthesis. Double mutant analyses suggest that this protein is involved in regulating many aspects of plant growth and development from embryogenesis to flower formation and plays a role in ethylene-mediated signaling.; gnl|cdd|68439 no description available & (at4g24670 : 210.0) Encodes a protei…	IPR006948:Alliinase, C-terminal	mRNA
SN.16785	W1	W2	251.738	38.3257	145.032	2.44766	2.17451e-12	no annotation	no annotation	no annotation	no annotation	no annotation	mRNA
TN121382_c2_g1	W1	W2	2.02326	69.0477	35.5355	-3.37039	2.54955e-10	no annotation	no annotation	no annotation	no annotation	no annotation	mRNA
TN130183_c0_g2	W1	W2	1.38164	74.267	37.8243	-3.35475	2.45746e-09	no annotation	no annotation	no annotation	no annotation	no annotation	mRNA
SN.6919	W1	W2	80.1964	997.019	538.608	-3.43552	6.58704e-41	probable cinnamyl alcohol dehydrogenase 6	PF08240: Alcohol dehydrogenase GroES-like domain; PF00107: Zinc-binding dehydrogenase	Phenylpropanoid biosynthesis	gnl|cdd|35246 no description available & (at4g39330 : 392.0) cinnamyl alcohol dehydrogenase 9 (CAD9); gnl|cdd|35246 no description available & (at4g39330 : 419.0) cinnamyl alcohol dehydrogenase 9 (CAD9)	IPR013149:Alcohol dehydrogenase, C-terminal; IPR013154:Alcohol dehydrogenase, N-terminal	mRNA
SN.23923	W1	W2	139.106	29.3446	84.2252	2.06206	1.39873e-10	transcription factor gamyb	PF00249: Myb-like DNA-binding domain	no annotation	at2g32460 Member of the R2R3 factor gene family.	IPR001005:SANT/Myb domain	mRNA
SN.1971	W1	W2	28.2613	1.5914	14.9263	2.58938	6.85407e-06	guanosine nucleotide diphosphate dissociation inhibitor at5g09550	PF00996: GDP dissociation inhibitor	no annotation	at5g09550 GDP dissociation inhibitor family protein / Rab GTPase activator family protein	IPR018203:GDP dissociation inhibitor	mRNA
gene29669-v1.0-hybrid	W1	W2	697.044	3202.7	1949.87	-2.01509	9.01902e-10	uncharacterized protein loc101296184	PF14009: Domain of unknown function (DUF4228)	no annotation	at1g29195 unknown protein	IPR025322:Protein of unknown function DUF4228, plant	mRNA
SN.27858	W1	W2	107.913	938.647	523.28	-2.84493	2.92533e-18	gibberellin 20-oxidase	PF14226: non-haem dioxygenase in morphine synthesis N-terminal; PF03171: 2OG-Fe(II) oxygenase superfamily	Diterpenoid biosynthesis	at4g25420 Encodes gibberellin 20-oxidase that is involved in the later steps of the gibberellin biosynthetic pathway. Regulated by a circadian clock. Weak expression response to far red light.	IPR005123:Oxoglutarate/iron-dependent dioxygenase; IPR026992:Non-haem dioxygenase N-terminal domain	mRNA
SN.9735	W1	W2	570504	128113	349308	2.07477	1.55137e-21	no annotation	PF00190: Cupin	no annotation	q02498|cru1_rapsa Cruciferin PGCRURSE5 precursor (11S globulin) (12S storage protein) [Contains: Cruciferin PGCRURSE5 alpha chain	IPR006045:Cupin 1	mRNA
SN.1413	W1	W2	41.8329	3.78839	22.8106	2.44317	8.02494e-06	no annotation	no annotation	no annotation	no annotation	no annotation	mRNA
SN.23822	W1	W2	83.6559	12.904	48.28	2.28668	8.54008e-08	no annotation	PF15612: WSTF, HB1, Itc1p, MBD9 motif 1; PF10497: Zinc-finger domain of monoamine-oxidase A repressor R1	no annotation	at5g38690 Zinc-finger domain of monoamine-oxidase A repressor R1 protein	IPR018866:Zinc-finger domain of monoamine-oxidase A repressor R1; IPR028942:WHIM1 domain	mRNA
TN122336_c0_g2	W1	W2	143.641	27.265	85.4528	2.03872	2.54306e-06	no annotation	no annotation	no annotation	at5g05250 unknown protein	no annotation	mRNA
SN.28235	W1	W2	37.2794	0.313923	18.7967	3.05549	2.49622e-07	no annotation	PF00612: IQ calmodulin-binding motif; PF13178: Protein of unknown function (DUF4005)	no annotation	at4g00820 IQ-domain 17 (iqd17)	IPR000048:IQ motif, EF-hand binding site; IPR025064:Domain of unknown function DUF4005	mRNA
TN129441_c1_g4	W1	W2	370.579	72.1945	221.387	2.22931	2.58246e-17	lrr receptor-like serine threonine-protein kinase erecta	PF00069: Protein kinase domain; PF13855: Leucine rich repeat	MAPK signaling pathway - plant	at2g26330 Homologous to receptor protein kinases. Involved in specification of organs originating from the shoot apical meristem. Contains a cytoplasmic protein kinase catalytic domain, a transmembrane region, and an extracellular leucine-rich repeat. ER has been identified as a quantitative trait locus for transpiration efficiency by influencing epidermal and mesophyll development, stomatal dens…	IPR001611: Leucine-rich repeat; IPR000719: Protein kinase domain	mRNA
gene08524-v1.0-hybrid	W1	W2	27.5269	3.76614	15.6465	2.02042	0.000359484	alkaline neutral invertase cinv2-like	PF12899: Alkaline and neutral invertase	no annotation	at4g34860 Plant neutral invertase family protein	IPR024746:Glycosyl hydrolase family 100	mRNA
TN133435_c2_g1	W1	W2	51.5617	1.88307	26.7224	3.11122	1.27276e-08	no annotation	PF02362: B3 DNA binding domain	no annotation	no annotation	IPR003340: B3 DNA binding domain	mRNA
TN123740_c1_g3	W1	W2	45.3351	4.41624	24.8757	2.51824	9.56285e-07	no annotation	PF00232: Glycosyl hydrolase family 1	Cyanoamino acid metabolism	gnl|cdd|35845 no description available & (gnl|cdd|84629 : 447.0) no description available & (at3g60130 : 395.0) beta glucosidase 16 (BGLU16)	IPR001360: Glycoside hydrolase family 1	mRNA
TN116041_c0_g1	W1	W2	438.926	33.6197	236.273	3.44634	1.2384e-32	auxin efflux carrier component 2	PF03547: Membrane transport protein	no annotation	at5g57090 Encodes an auxin efflux carrier that is similar to bacterial membrane transporters. Root-specific role in the transport of auxin. Acts downstream of CTR1 and ethylene biosynthesis, in the same pathway as EIN2 and AUX1, and independent from EIN3 and EIN5/AIN1 pathway. In the root, the protein localizes apically in epidermal and lateral root cap cells and predominantly basally in cortical…	IPR004776: Membrane transport protein	mRNA
SN.27813	W1	W2	331.548	35.1103	183.329	2.93282	2.76814e-18	lrr receptor-like serine threonine-protein kinase erl1	PF13855: Leucine rich repeat; PF13516: Leucine Rich repeat; PF08263: Leucine rich repeat N-terminal domain; PF00069: Protein kinase domain	MAPK signaling pathway - plant	at5g62230 Encodes a receptor-like kinase that, together with ER and ERL2 governs the initial decision of protodermal cells to either divide proliferatively to produce pavement cells or divide asymmetrically to generate stomatal complexes. It is important for maintaining stomatal stem cell activity and preventing terminal differentiation of the meristemoid into the guard mother cell. Along with er…	IPR000719:Protein kinase domain; IPR001611:Leucine-rich repeat; IPR013210:Leucine-rich repeat-containing N-terminal, plant-type	mRNA
SN.2227	W1	W2	29.1417	134.888	82.015	-2.04715	3.89993e-11	no annotation	no annotation	no annotation	at2g47010 unknown protein	no annotation	mRNA
TN110005_c0_g1	W1	W2	180.861	26.4444	103.653	2.53954	2.08751e-15	jasmonate o-methyltransferase-like	PF03492: SAM dependent carboxyl methyltransferase	alpha-Linolenic acid metabolism	gnl|cdd|86349 no description available & (at1g19640 : 357.0) Encodes a S-adenosyl-L-methionine:jasmonic acid carboxyl methyltransferase that catalyzes the formation of methyljasmonate from jasmonic acid. Its expression is induced in response to wounding or methyljasmonate treatment.	IPR005299: SAM dependent carboxyl methyltransferase	mRNA
SN.22722	W1	W2	955.39	136.002	545.696	2.66425	1.59469e-25	probable 2-oxoglutarate-dependent dioxygenase aop1	PF03171: 2OG-Fe(II) oxygenase superfamily; PF14226: non-haem dioxygenase in morphine synthesis N-terminal	no annotation	at1g52820 2-oxoglutarate (2OG) and Fe(II)-dependent oxygenase superfamily protein	IPR005123:Oxoglutarate/iron-dependent dioxygenase; IPR026992:Non-haem dioxygenase N-terminal domain	mRNA
TN103861_c0_g1	W1	W2	10588.8	335.387	5462.08	4.12678	7.14015e-22	no annotation	no annotation	no annotation	no annotation	no annotation	mRNA
TN121055_c0_g1	W1	W2	70.4754	7.50908	38.9922	2.45831	1.41095e-06	uncharacterized membrane protein at1g06890; uncharacterized membrane protein at1g06890-like	PF03151: Triose-phosphate Transporter family	no annotation	at2g28315 Nucleotide/sugar transporter family protein	IPR004853: Sugar phosphate transporter domain	mRNA
TN128805_c1_g1	W1	W2	26.3122	1072.84	549.575	-3.3737	1.83324e-09	probable xyloglucan endotransglucosylase hydrolase protein b	PF00722: Glycosyl hydrolases family 16; PF06955: Xyloglucan endo-transglycosylase (XET) C-terminus	no annotation	q8lnz5|xthb_phaan Probable xyloglucan endotransglucosylase/hydrolase protein B precursor (EC 2.4.1.207) (VaXTH2) - Phaseolus angularis (Adzuki bean) (Vigna angularis) & (at5g13870 : 484.0) EXGT-A4, endoxyloglucan transferase,	IPR000757: Glycoside hydrolase family 16; IPR010713: Xyloglucan endo-transglycosylase, C-terminal	mRNA
TN116701_c0_g1	W1	W2	86.8297	11.9746	49.4021	2.4651	9.82862e-10	photosystem i reaction center subunit vi- chloroplastic-like; rop guanine nucleotide exchange factor 12-like isoform x2	PF03244: Photosystem I reaction centre subunit VI	Photosynthesis	gnl|cdd|66888 no description available & (p22179|psah_spiol : 172.0) Photosystem I reaction center subunit VI, chloroplast precursor (PSI-H) (Light-harvesting complex I 11 kDa protein) - Spinacia oleracea (Spinach) & (at1g52230 : 164.0) photosystem I subunit H2 (PSAH2)	IPR004928: Photosystem I PsaH, reaction centre subunit VI	mRNA
SN.13325	W1	W2	148.534	31.7883	90.161	2.04103	2.52199e-10	mavicyanin-like	PF02298: Plastocyanin-like domain	no annotation	at5g26330 Cupredoxin superfamily protein	IPR003245:Phytocyanin domain	mRNA
SN.24749	W1	W2	74.05	0.627845	37.3389	4.18028	9.08808e-16	gdsl esterase lipase at5g14450-like	PF00657: GDSL-like Lipase/Acylhydrolase	no annotation	at5g14450 GDSL-like Lipase/Acylhydrolase superfamily protein	IPR001087:GDSL lipase/esterase	mRNA
SN.24851	W1	W2	876.886	208.515	542.7	2.03019	4.7361e-37	protein lyk2	PF00069: Protein kinase domain; PF01476: LysM domain	no annotation	at3g01840 Protein kinase superfamily protein	IPR000719:Protein kinase domain; IPR018392:LysM domain	mRNA
SN.27884	W1	W2	48.4048	5.04315	26.724	2.51436	4.28955e-07	4-hydroxy-tetrahydrodipicolinate reductase chloroplastic	PF01113: Dihydrodipicolinate reductase, N-terminus; PF05173: Dihydrodipicolinate reductase, C-terminus	no annotation	at5g52100 Is essential for chloroplast NAD(P)H dehydrogenase activity, which is involved in electron transfer between PSII and PSI. Likely functions in biogenesis or stabilization of the NAD(P)H dehydrogenase complex.	IPR000846:Dihydrodipicolinate reductase, N-terminal; IPR022663:Dihydrodipicolinate reductase, C-terminal	mRNA
TN117434_c0_g3	W1	W2	52.8609	5.64874	29.2548	2.54303	1.23426e-07	piriformospora indica-insensitive protein 2-like	PF13855: Leucine rich repeat	no annotation	at3g25670 Leucine-rich repeat (LRR) family protein	IPR001611: Leucine-rich repeat	mRNA
TN111525_c0_g1	W1	W2	51.2405	8.52804	29.8843	2.06365	2.62992e-05	no annotation	no annotation	no annotation	no annotation	no annotation	mRNA
TN118529_c4_g2	W1	W2	17.332	112.783	65.0573	-2.21265	1.88121e-06	ctp synthase; ctp synthase-like protein	PF06418: CTP synthase N-terminus; PF00117: Glutamine amidotransferase class-I	Pyrimidine metabolism	at1g30820 CTP synthase family protein; gnl|cdd|37598 no description available & (gnl|cdd|87076 : 134.0) no description available & (at4g20320 : 116.0) CTP synthase family protein	IPR017456: CTP synthase, N-terminal; IPR017926: Glutamine amidotransferase	mRNA
TN121767_c0_g2	W1	W2	209.785	37.8305	123.808	2.2721	1.21126e-12	bidirectional sugar transporter sweet10; bidirectional sugar transporter sweet10-like	PF03083: Sugar efflux transporter for intercellular exchange	no annotation	at3g48740 Nodulin MtN3 family protein; at5g50790 Nodulin MtN3 family protein	IPR004316: SWEET sugar transporter	mRNA
SN.16515	W1	W2	3426.75	623.375	2025.06	2.35118	1.14043e-23	granule-bound starch synthase chloroplastic amyloplastic-like	PF08323: Starch synthase catalytic domain; PF00534: Glycosyl transferases group 1	Starch and sucrose metabolism	o82627|ssg1_antma Granule-bound starch synthase 1, chloroplast precursor (EC 2.4.1.21) (Granule-bound starch synthase I) (GBSS-I) - Antirrhinum majus (Garden snapdragon) & (at1g32900 : 813.0) UDP-Glycosyltransferase superfamily protein; "o82627|ssg1_antma Granule-bound starch synthase 1, chloroplast precursor (EC 2.4.1.21) (Granule-bound starch synthase I) (GBSS-I) - Antirrhinum majus (Garden sna…	IPR001296:Glycosyl transferase, family 1; IPR013534:Starch synthase, catalytic domain	mRNA
SN.11938	W1	W2	8.49333	47.7051	28.0992	-2.02824	2.06737e-05	probable lrr receptor-like serine threonine-protein kinase at4g08850	PF08263: Leucine rich repeat N-terminal domain	no annotation	at1g35710 Protein kinase family protein with leucine-rich repeat domain	IPR013210:Leucine-rich repeat-containing N-terminal, plant-type	mRNA
TN94859_c0_g1	W1	W2	194.569	18.4978	106.534	2.99406	5.1543e-16	chlorophyll a-b binding chloroplastic; chlorophyll a-b binding protein chloroplastic	PF00504: Chlorophyll A-B binding protein	Photosynthesis - antenna proteins	p13869|cb12_pethy Chlorophyll a-b binding protein, chloroplast precursor (LHCI type II CAB) - Petunia hybrida (Petunia) & (at3g61470 : 292.0) Encodes a component of the light harvesting antenna complex of photosystem I.; p13869|cb12_pethy Chlorophyll a-b binding protein, chloroplast precursor (LHCI type II CAB) - Petunia hybrida (Petunia) & (at3g61470 : 398.0) Encodes a component of the light har…	IPR022796: Chlorophyll A-B binding protein	mRNA
TN53911_c0_g1	W1	W2	49.996	3.45221	26.7241	2.99188	3.08859e-10	no annotation	PF00188: Cysteine-rich secretory protein family	MAPK signaling pathway - plant	at4g33720 CAP (Cysteine-rich secretory proteins, Antigen 5, and Pathogenesis-related 1 protein) superfamily protein	IPR014044: CAP domain	mRNA
TN120150_c0_g1	W1	W2	33.4675	4.39919	18.9334	2.23075	1.36809e-05	bag family molecular chaperone regulator mitochondrial-like	PF00612: IQ calmodulin-binding motif; PF02179: BAG domain	no annotation	at1g12060 A member of Arabidopsis BAG (Bcl-2-associated athanogene) proteins, plant homologs of mammalian regulators of apoptosis. Plant BAG proteins are multi-functional and remarkably similar to their animal counterparts, as they regulate apoptotic-like processes ranging from pathogen attack, to abiotic stress, to plant development.	IPR003103: BAG domain; IPR000048: IQ motif, EF-hand binding site	mRNA
SN.22619	W1	W2	236.543	2.24103	119.392	4.95507	3.58124e-26	protein too many mouths	PF13855: Leucine rich repeat	no annotation	at1g80080 Encodes a transmembrane leucine-repeat containing receptor-like protein that is expressed in proliferative postprotodermal cells. Recessive mutation leads to disruption of asymmetric cell division during stomata development.	IPR001611:Leucine-rich repeat	mRNA
TN132884_c4_g2	W1	W2	108.561	607.928	358.245	-2.22456	8.47744e-10	ctp synthase	PF00117: Glutamine amidotransferase class-I	Pyrimidine metabolism	gnl|cdd|37598 no description available & (at1g30820 : 361.0) CTP synthase family protein	IPR017926: Glutamine amidotransferase	mRNA
SN.5816	W1	W2	6104.91	1262.21	3683.56	2.16621	1.13687e-18	indole-3-acetic acid-amido synthetase	PF03321: GH3 auxin-responsive promoter	Plant hormone signal transduction	at2g47750 Encodes GH3.9, a member of the GH3 family auxin-responsive genes. gh3.9-1 mutants had greater primary root length, increased sensitivity to indole-3-acetic acid (IAA)-mediated root growth inhibition, but no obvious effects on apical dominance or leaf morphology.; p0c0m3|gh311_orysa Probable indole-3-acetic acid-amido synthetase GH3.11 (EC 6.3.2.-) (Auxin-responsive GH3-like protein 11) …	IPR004993:GH3 family	mRNA
TN102347_c0_g3	W1	W2	2.69768	35.7263	19.212	-2.21442	0.000262222	no annotation	PF05792: Candida agglutinin-like (ALS)	no annotation	no annotation	IPR008440: Agglutinin-like protein repeat	mRNA
SN.367	W1	W2	290.528	64.1603	177.344	2.01544	8.30262e-11	cytochrome p450 734a1	PF00067: Cytochrome P450	Brassinosteroid biosynthesis	at2g26710 Encodes a member of the cytochrome p450 family that serves as a control point between multiple photoreceptor systems and brassinosteroid signal transduction. Involved in brassinolide metabolism. Mediates response to a variety of light signals including hypocotyl elongation and cotyledon expansion.	IPR001128:Cytochrome P450	mRNA
SN.13708	W1	W2	48.526	1789.48	919.003	-2.85954	1.6748e-06	mate efflux family protein 5	PF01554: MatE	no annotation	at5g49130 MATE efflux family protein	IPR002528:Multi antimicrobial extrusion protein	mRNA
TN126193_c1_g1	W1	W2	19.4096	174.42	96.9146	-2.65194	9.11127e-10	no annotation	PF00646: F-box domain; PF07734: F-box associated	no annotation	no annotation	IPR006527: F-box associated domain, type 1; IPR001810: F-box domain	mRNA
SN.823	W1	W2	203.63	35.8456	119.738	2.3128	6.92021e-14	flavonoid 3 -monooxygenase-like	PF00067: Cytochrome P450	Flavonoid biosynthesis	gnl|cdd|35378 no description available & (at5g07990 : 378.0) Required for flavonoid 3 hydroxylase activity.	IPR001128:Cytochrome P450	mRNA
SN.5625	W1	W2	1799.68	192.723	996.204	3.06713	2.92753e-36	ent-copalyl diphosphate chloroplastic-like; ent-copalyl diphosphate chloroplastic	PF03936: Terpene synthase family, metal binding domain; PF01397: Terpene synthase, N-terminal domain	Diterpenoid biosynthesis	o04408|ksa_pea Ent-kaurene synthase A, chloroplast precursor (EC 5.5.1.13) (Ent-copalyl diphosphate synthase) (KSA) - Pisum sativum (Garden pea) & (at4g02780 : 713.0) Catalyzes the conversion of geranylgeranyl pyrophosphate (GGPP) to copalyl pyrophosphate (CPP) of gibberellin biosynthesis; "o04408|ksa_pea Ent-kaurene synthase A, chloroplast precursor (EC 5.5.1.13) (Ent-copalyl diphosphate synthas…	IPR001906:Terpene synthase, N-terminal domain; IPR005630:Terpene synthase, metal-binding domain	mRNA
SN.10518	W1	W2	1329.18	69.962	699.572	3.31918	4.73385e-12	chlorophyll a-b binding protein of lhcii type 1-like	PF00504: Chlorophyll A-B binding protein	Photosynthesis - antenna proteins	p27495|cb24_tobac Chlorophyll a-b binding protein 40, chloroplast precursor (LHCII type I CAB-40) (LHCP) - Nicotiana tabacum (Common tobacco) & (at1g29930 : 271.0) Subunit of light-harvesting complex II (LHCII),which absorbs light and transfers energy to the photosynthetic reaction center.; "p27495|cb24_tobac Chlorophyll a-b binding protein 40, chloroplast precursor (LHCII type I CAB-40) (LHCP) -…	IPR022796:Chlorophyll A-B binding protein	mRNA
SN.5482	W1	W2	254.527	27.6069	141.067	2.77667	2.51479e-12	ammonium transporter 1 member 4-like	PF00909: Ammonium Transporter Family	no annotation	at4g13510 Encodes a plasma membrane localized ammonium transporter. Contains a cytosolic trans-activation domain essential for ammonium uptake.	IPR024041:Ammonium transporter AmtB-like domain	mRNA
SN.23979	W1	W2	975.254	227.319	601.286	2.01215	4.38708e-18	probable terpene synthase 9	PF01397: Terpene synthase, N-terminal domain; PF03936: Terpene synthase family, metal binding domain	Monoterpenoid biosynthesis	gnl|cdd|29478 no description available & (at4g16730 : 298.0) In the Col ecotype, no functional protein is encoded at this locus due to the presence of a two-base (AT) insertion 184 nucleotides downstream of the start codon leading to a frame shift and premature translational termination. However, in the Ws ecotype, a functional terpene synthase that localizes to the chloroplast is encoded at this…	IPR001906:Terpene synthase, N-terminal domain; IPR005630:Terpene synthase, metal-binding domain	mRNA
TN132731_c0_g5	W1	W2	305.601	6.32015	155.96	4.23017	9.3519e-19	laccase-17-like	PF00394: Multicopper oxidase; PF07731: Multicopper oxidase; PF07732: Multicopper oxidase	no annotation	at5g60020 putative laccase, a member of laccase family of genes (17 members in Arabidopsis).	IPR001117: Multicopper oxidase, type 1; IPR011706: Multicopper oxidase, type 2; IPR011707: Multicopper oxidase, type 3	mRNA
SN.23481	W1	W2	132.654	21.8312	77.2424	2.30872	6.08798e-10	cytochrome b561 and domon domain-containing protein at2g04850	PF03188: Eukaryotic cytochrome b561; PF04526: Protein of unknown function (DUF568)	no annotation	at2g04850 Auxin-responsive family protein	IPR005018:DOMON domain; IPR006593:Cytochrome b561/ferric reductase transmembrane	mRNA
SN.15242	W1	W2	959.201	165.669	562.435	2.36924	9.21737e-17	serine threonine-protein kinase pbs1	PF00069: Protein kinase domain	no annotation	at1g24030 Protein kinase superfamily protein	IPR000719:Protein kinase domain	mRNA
TN126106_c3_g8	W1	W2	24031.7	4994.37	14513	2.18367	3.66767e-24	no annotation	no annotation	no annotation	no annotation	no annotation	mRNA
SN.20698	W1	W2	13691.9	2165.2	7928.56	2.49501	3.62205e-19	laccase family protein; laccase-4-like	PF07731: Multicopper oxidase; PF07732: Multicopper oxidase; PF00394: Multicopper oxidase	no annotation	at2g38080 Encodes a protein with similarity to putative laccase, a member of laccase family (17 members in Arabidopsis). Might be involved in cell wall biosynthesis. Mutants have a mild irregular xylem phenotype.	IPR001117:Multicopper oxidase, type 1; IPR011706:Multicopper oxidase, type 2; IPR011707:Multicopper oxidase, type 3	mRNA
SN.2303	W1	W2	1191.67	244.464	718.066	2.1308	3.73073e-13	udp-glucuronate:xylan alpha-glucuronosyltransferase 1	PF01501: Glycosyl transferase family 8	no annotation	at3g18660 Plants expressing an RNAi construct specifically targeting PGSIP1 was shown to have a dramatically reduced amount of starch.	IPR002495:Glycosyl transferase, family 8	mRNA
SN.26311	W1	W2	32.1141	2.54927	17.3317	2.4695	1.06176e-05	gibberellin 20 oxidase 1-d-like	PF14226: non-haem dioxygenase in morphine synthesis N-terminal; PF03171: 2OG-Fe(II) oxygenase superfamily	Diterpenoid biosynthesis	at4g25420 Encodes gibberellin 20-oxidase that is involved in the later steps of the gibberellin biosynthetic pathway. Regulated by a circadian clock. Weak expression response to far red light.	IPR005123:Oxoglutarate/iron-dependent dioxygenase; IPR026992:Non-haem dioxygenase N-terminal domain	mRNA
TN121535_c0_g6	W1	W2	525.913	27.6319	276.772	3.72739	1.40941e-23	chlorophyll a-b binding protein of lhcii type 1-like	PF00504: Chlorophyll A-B binding protein	Photosynthesis - antenna proteins	p07371|cb22_pea Chlorophyll a-b binding protein AB80, chloroplast precursor (LHCII type I CAB-AB80) (LHCP) - Pisum sativum (Garden pea) & (at1g29930 : 349.0) Subunit of light-harvesting complex II (LHCII),which absorbs light and transfers energy to the photosynthetic reaction center.	IPR022796: Chlorophyll A-B binding protein	mRNA
SN.18531	W1	W2	4.09625	51.36	27.7281	-2.73029	5.98341e-08	no annotation	no annotation	no annotation	no annotation	no annotation	lncRNA
SN.8265	W1	W2	473.957	86.9607	280.459	2.33663	9.69066e-23	tetrahydrocannabinolic acid synthase-like	PF08031: Berberine and berberine like; PF01565: FAD binding domain	no annotation	at2g34790 MATERNAL EFFECT EMBRYO ARREST 23 (MEE23)	IPR006094:FAD linked oxidase, N-terminal; IPR012951:Berberine/berberine-like	mRNA
SN.11751	W1	W2	5.80487	61.763	33.784	-2.50935	1.71095e-06	no annotation	no annotation	no annotation	no annotation	no annotation	lncRNA
SN.18263	W1	W2	602.766	113.726	358.246	2.23008	2.00628e-13	glucuronoxylan 4-o-methyltransferase 1	PF04669: Polysaccharide biosynthesis	no annotation	at1g09610 Protein of unknown function (DUF579)	IPR021148:Polysaccharide biosynthesis domain	mRNA
TN122397_c0_g1	W1	W2	72.3029	9.46459	40.8837	2.41819	8.2213e-08	cobra-like protein 4	PF04833: COBRA-like protein	no annotation	at5g15630 Encodes a member of the COBRA family, similar to phytochelatin synthetase. Involved in secondary cell wall biosynthesis. Mutants make smaller plants with reduced levels of cellulose and cell wall sugars.	IPR006918: COBRA, plant	mRNA
TN114821_c0_g1	W1	W2	49.8346	240.725	145.28	-2.12404	7.06212e-14	no annotation	PF01190: Pollen proteins Ole e I like	no annotation	at2g16630 Pollen Ole e 1 allergen and extensin family protein	no annotation	mRNA
SN.12246	W1	W2	1019.18	40.0454	529.611	4.14116	5.92782e-31	ribulose bisphosphate carboxylase small chain clone 512-like	PF00319: SRF-type transcription factor (DNA-binding and dimerisation domain); PF00101: Ribulose bisphosphate carboxylase, small chain	Glyoxylate and dicarboxylate metabolism	at5g38410 Ribulose bisphosphate carboxylase (small chain) family protein	IPR000894:Ribulose bisphosphate carboxylase small chain, domain; IPR002100:Transcription factor, MADS-box	mRNA
TN132704_c3_g1	W1	W2	347.31	2095.76	1221.54	-2.00783	0.000114459	major allergen pru ar 1-like	PF00407: Pathogenesis-related protein Bet v I family	no annotation	no annotation	IPR000916: Bet v I/Major latex protein	mRNA
SN.305	W1	W2	18.624	140.781	79.7027	-2.29958	3.38539e-06	phospholipase d alpha 1-like	PF00168: C2 domain; PF00614: Phospholipase D Active site motif; PF12357: Phospholipase D C terminal; PF13091: PLD-like domain	Glycerophospholipid metabolism	o04865|plda1_vigun Phospholipase D alpha 1 (EC 3.1.4.4) (PLD alpha 1) (Choline phosphatase 1) (Phosphatidylcholine-hydrolyzing phospholipase D 1) - Vigna unguiculata (Cowpea) & (at1g52570 : 1189.0) member of C2-PLD subfamily	IPR000008:C2 domain; IPR001736:Phospholipase D/Transphosphatidylase; IPR024632:Phospholipase D, C-terminal; IPR025202:Phospholipase D-like domain	mRNA
SN.25517	W1	W2	34.6898	5.99059	20.3402	2.01832	4.02256e-05	probable pectinesterase pectinesterase inhibitor 47	PF01095: Pectinesterase	Pentose and glucuronate interconversions	at5g04970 Plant invertase/pectin methylesterase inhibitor superfamily; gnl|cdd|85238 no description available & (at5g04970 : 199.0) Plant invertase/pectin methylesterase inhibitor superfamily	IPR000070:Pectinesterase, catalytic	mRNA
SN.24228	W1	W2	369.971	49.1407	209.556	2.64896	1.60277e-15	cobra-like protein 1	PF04833: COBRA-like protein	no annotation	q6z4g8|cobl1_orysa COBRA-like 1 protein precursor (BRITTLE CULM1-like 6 protein) - Oryza sativa (Rice) & (at5g60920 : 650.0) Encodes a glycosylphosphatidylinositol-anchored protein localized primarily in the plasma membrane of the longitudinal sides of root cells. Necessary for oriented cell expansion in Arabidopsis. Cob mutants have abnormal roots that expand radially rather than longitudinally …	IPR006918:COBRA, plant	mRNA
SN.25613	W1	W2	4.5703	60.6442	32.6072	-3.04987	3.48002e-12	no annotation	no annotation	no annotation	no annotation	no annotation	mRNA
TN120996_c3_g3	W1	W2	650.054	135.97	393.012	2.19252	3.31781e-31	no annotation	no annotation	no annotation	no annotation	no annotation	mRNA
SN.22780	W1	W2	48.9107	8.50104	28.7059	2.05155	1.52459e-05	ran bp2 nzf zinc finger-like superfamily protein isoform 1	PF00641: Zn-finger in Ran binding protein and others	no annotation	at3g15680 Ran BP2/NZF zinc finger-like superfamily protein	IPR001876:Zinc finger, RanBP2-type	mRNA
SN.19582	W1	W2	55.1444	7.56495	31.3547	2.36016	1.72005e-07	ap2-like ethylene-responsive transcription factor bbm2	PF00847: AP2 domain	no annotation	q8l3u3|bbm1_brana Protein BABY BOOM 1 (BnBBM1) - Brassica napus (Rape) & (at5g17430 : 256.0) Encodes an AP2-domain containing protein similar to ANT. Expressed in embryos and lateral root primordium.; q8l3u3|bbm1_brana Protein BABY BOOM 1 (BnBBM1) - Brassica napus (Rape) & (at5g17430 : 335.0) Encodes an AP2-domain containing protein similar to ANT. Expressed in embryos and lateral root primordium.	IPR001471:AP2/ERF domain	mRNA
SN.4358	W1	W2	36.277	0.638738	18.4579	3.24955	8.52535e-09	carbonic anhydrase 2-like	PF00484: Carbonic anhydrase	Nitrogen metabolism	at5g14740 Encodes a beta carbonic anhydrase likely to be localized in the cytoplasm. Expression of its mRNA is seen in etiolated seedlings and points to a possible nonphotosynthetic role for this isoform.	IPR001765:Carbonic anhydrase	mRNA
TN120927_c0_g1	W1	W2	128.419	640.151	384.285	-2.07076	1.78514e-08	no annotation	PF05910: Plant protein of unknown function (DUF868)	no annotation	gnl|cdd|69434 no description available & (at4g12690 : 231.0) Plant protein of unknown function (DUF868)	IPR008586: Protein of unknown function DUF868, plant	mRNA
SN.7848	W1	W2	351.181	52.681	201.931	2.44592	1.38057e-11	cold-regulated 413 inner membrane protein chloroplastic-like	PF05562: Cold acclimation protein WCOR413	no annotation	at1g29395 Integral membrane protein in the inner envelope of chloroplasts. Provide freezing tolerance. Expression is induced by short-term cold-treatment, water deprivation, and abscisic acid treatment.; at1g29390 Integral membrane protein in the inner envelope of chloroplasts. Provide freezing tolerance.	IPR008892:Cold-regulated 413 protein	mRNA
SN.14613	W1	W2	610.211	4317.07	2463.64	-2.69788	8.60332e-31	3-ketoacyl- synthase 6	PF08392: FAE1/Type III polyketide synthase-like protein; PF08541: 3-Oxoacyl-[acyl-carrier-protein (ACP)] synthase III C terminal	Fatty acid elongation	at1g68530 Encodes KCS6, a member of the 3-ketoacyl-CoA synthase family involved in the biosynthesis of VLCFA (very long chain fatty acids).	IPR013601:FAE1/Type III polyketide synthase-like protein; IPR013747:3-Oxoacyl-[acyl-carrier-protein (ACP)] synthase III, C-terminal	mRNA
SN.26887	W1	W2	263.227	54.3022	158.765	2.17589	3.72888e-20	protein curvature thylakoid chloroplastic	PF14159: CAAD domains of cyanobacterial aminoacyl-tRNA synthetase	no annotation	at2g46820 Encodes the P subunit of Photosystem I. About 25% of the TMP14 pool appeared to be phosphorylated, and this ratio is not affected by light. Contains seven phosphorylation sites on threonine residue and chloroplast targeting signal. Located in the proximity of PSI-L, -H and -O subunits.	IPR025564:Cyanobacterial aminoacyl-tRNA synthetase, CAAD domain	mRNA
SN.6868	W1	W2	66.9982	5.14259	36.0704	2.54114	5.25722e-06	lysine histidine transporter-like 8	PF01490: Transmembrane amino acid transporter protein	no annotation	at1g47670 Transmembrane amino acid transporter family protein	IPR013057:Amino acid transporter, transmembrane domain	mRNA
SN.13829	W1	W2	955.902	56.5404	506.221	3.74515	1.55477e-33	no annotation	PF01650: Peptidase C13 family	no annotation	gnl|cdd|36562 no description available & (p49043|vpe_citsi : 231.0) Vacuolar-processing enzyme precursor (EC 3.4.22.-) (VPE) - Citrus sinensis (Sweet orange) & (at4g32940 : 212.0) Encodes a vacuolar processing enzyme belonging to a novel group of cysteine proteinases that is expressed in vegetative organs and is upregulated in association with various types of cell death and under stressed condit…	IPR001096:Peptidase C13, legumain	mRNA
SN.1314	W1	W2	18.3549	98.5357	58.4453	-2.03717	4.40549e-06	no annotation	no annotation	no annotation	no annotation	no annotation	lncRNA
TN108687_c0_g1	W1	W2	159.292	3.45268	81.3725	4.38161	1.97819e-23	no annotation	no annotation	no annotation	no annotation	no annotation	mRNA
TN116565_c0_g1	W1	W2	29.8828	3.76046	16.8216	2.16397	7.1787e-05	probable inactive purple acid phosphatase 27	PF16656: Purple acid Phosphatase, N-terminal domain	no annotation	at5g50400 purple acid phosphatase 27 (PAP27)	IPR015914: Purple acid phosphatase, N-terminal	mRNA
SN.25315	W1	W2	52.0479	367.895	209.972	-2.48839	4.86941e-11	annexin d4	PF00191: Annexin	no annotation	at2g38750 Annexins are a family of calcium dependent membrane binding proteins though to be involved in Golgi mediated secretion. This is one of four annexins identified in Arabidopsis.	IPR018502:Annexin repeat	mRNA
SN.17125	W1	W2	176.466	19.2265	97.8465	2.75998	5.02313e-12	abc transporter a family member 7-like	PF12698: ABC-2 family transporter protein; PF00005: ABC transporter	no annotation	at3g47780 member of ATH subfamily	IPR003439:ABC transporter-like	mRNA
SN.5227	W1	W2	72.1358	6.88171	39.5087	2.84734	1.20135e-11	no annotation	no annotation	no annotation	no annotation	no annotation	mRNA
SN.10233	W1	W2	844.857	83.3239	464.09	3.12516	7.21339e-29	probable xyloglucan endotransglucosylase hydrolase protein 31	PF06955: Xyloglucan endo-transglycosylase (XET) C-terminus; PF00722: Glycosyl hydrolases family 16	no annotation	at2g36870 xyloglucan endotransglucosylase/hydrolase 32 (XTH32)	IPR000757:Glycoside hydrolase family 16; IPR010713:Xyloglucan endo-transglycosylase, C-terminal	mRNA
TN123127_c0_g4	W1	W2	95.563	9.11752	52.3402	2.88187	2.16299e-12	oxygen-evolving enhancer protein 3- chloroplastic	PF05757: Oxygen evolving enhancer protein 3 (PsbQ)	Photosynthesis	gnl|cdd|69290 no description available & (p12301|psbq_spiol : 159.0) Oxygen-evolving enhancer protein 3, chloroplast precursor (OEE3) (16 kDa subunit of oxygen evolving system of photosystem II) (OEC 16 kDa subunit) - Spinacia oleracea (Spinach) & (at4g05180 : 150.0) Encodes the PsbQ subunit of the oxygen evolving complex of photosystem II.; gnl|cdd|69290 no description available & (p12301|psbq_s…	IPR008797: Oxygen-evolving enhancer protein 3	mRNA
TN126305_c0_g3	W1	W2	178.947	36.195	107.571	2.11481	5.79543e-11	serine threonine-protein kinase pbs1	PF00069: Protein kinase domain; PF07714: Protein tyrosine kinase	no annotation	at1g24030 Protein kinase superfamily protein	IPR000719: Protein kinase domain; IPR001245: Serine-threonine/tyrosine-protein kinase catalytic domain	mRNA
TN117160_c0_g1	W1	W2	50.5829	3.42996	27.0065	2.64977	1.56668e-06	multiple c2 and transmembrane domain-containing protein 1	PF00168: C2 domain; PF08372: Plant phosphoribosyltransferase C-terminal	no annotation	at4g11610 C2 calcium/lipid-binding plant phosphoribosyltransferase family protein	IPR000008: C2 domain; IPR013583: Phosphoribosyltransferase C-terminal	mRNA
SN.4196	W1	W2	48.3629	5.09287	26.7279	2.34255	1.60605e-05	laccase-11-like	PF00394: Multicopper oxidase; PF07732: Multicopper oxidase; PF07731: Multicopper oxidase	no annotation	at5g03260 putative laccase, a member of laccase family of genes (17 members in Arabidopsis).	IPR001117:Multicopper oxidase, type 1; IPR011706:Multicopper oxidase, type 2; IPR011707:Multicopper oxidase, type 3	mRNA
SN.22736	W1	W2	183.388	6.34288	94.8653	3.86891	8.90025e-18	no annotation	PF03000: NPH3 family	no annotation	at3g15570 Phototropic-responsive NPH3 family protein	IPR027356:NPH3 domain	mRNA
TN99527_c0_g3	W1	W2	546.064	74.0387	310.052	2.67944	9.51962e-20	no annotation	no annotation	no annotation	no annotation	no annotation	mRNA
SN.1159	W1	W2	15.6357	89.8647	52.7502	-2.26855	8.89691e-11	peroxidase 72-like	PF00141: Peroxidase	Phenylpropanoid biosynthesis	at5g66390 Peroxidase superfamily protein	IPR002016:Haem peroxidase, plant/fungal/bacterial	mRNA
SN.22027	W1	W2	1006.55	8353.03	4679.79	-2.83716	5.62628e-22	actin	PF00022: Actin	no annotation	o81221|act_goshi Actin - Gossypium hirsutum (Upland cotton) & (at3g53750 : 736.0) Member of the Actin gene family. Expressed in mature pollen.	IPR004000:Actin family	mRNA
SN.8082	W1	W2	1496.31	305.899	901.103	2.22124	3.79726e-30	transcriptional corepressor leunig-like isoform x3	PF08513: LisH; PF00400: WD domain, G-beta repeat	no annotation	at4g32551 LEUNIG regulates floral organ identity,gynoecium and ovule development. Negatively regulates AGAMOUS . Encodes a glutamine-rich protein with seven WD repeats similar to transcriptional corepressors.; at2g32700 Encodes a WD40 repeat and LUFS domain containing protein that is similar to LUG. Interacts physically with SEUSS and likely functions as part of a repressor complex that represses…	IPR001680:WD40 repeat; IPR006594:LIS1 homology motif	mRNA
gene30708-v1.0-hybrid	W1	W2	36.0643	2.81301	19.4387	2.48006	9.86587e-06	dynein light chain cytoplasmic-like	PF01221: Dynein light chain type 1	no annotation	at4g27360 Dynein light chain type 1 family protein	IPR001372:Dynein light chain, type 1/2	mRNA
SN.19702	W1	W2	96.264	0.308242	48.2861	4.24052	5.505e-15	gdsl esterase lipase at5g33370-like	PF00657: GDSL-like Lipase/Acylhydrolase	no annotation	at5g33370 GDSL-like Lipase/Acylhydrolase superfamily protein	IPR001087:GDSL lipase/esterase	mRNA
SN.11939	W1	W2	9.36812	54.5366	31.9524	-2.09496	4.86363e-06	probable lrr receptor-like serine threonine-protein kinase at4g08850	PF13855: Leucine rich repeat; PF08263: Leucine rich repeat N-terminal domain; PF00069: Protein kinase domain; PF00560: Leucine Rich Repeat	no annotation	at4g08850 Leucine-rich repeat receptor-like protein kinase family protein	IPR000719:Protein kinase domain; IPR001611:Leucine-rich repeat; IPR013210:Leucine-rich repeat-containing N-terminal, plant-type	mRNA
SN.23269	W1	W2	18.192	98.6479	58.42	-2.05714	2.53236e-06	no annotation	no annotation	no annotation	no annotation	no annotation	mRNA
SN.16181	W1	W2	4101.87	555.979	2328.93	2.70817	4.71576e-23	cys endopeptidase family protein; vignain	PF08246: Cathepsin propeptide inhibitor domain (I29); PF00112: Papain family cysteine protease	no annotation	at5g50260 Cysteine proteinases superfamily protein; p25803|cysep_phavu Vignain precursor (EC 3.4.22.-) (Bean endopeptidase) (Cysteine proteinase EP-C1) - Phaseolus vulgaris (Kidney bean) (French bean) & (at3g48340 : 138.0) Cysteine proteinases superfamily protein; p25803|cysep_phavu Vignain precursor (EC 3.4.22.-) (Bean endopeptidase) (Cysteine proteinase EP-C1) - Phaseolus vulgaris (Kidney bean)…	IPR000668:Peptidase C1A, papain C-terminal; IPR013201:Cathepsin propeptide inhibitor domain (I29)	mRNA
TN109526_c0_g1	W1	W2	8.74236	53.3789	31.0606	-2.13855	4.08594e-06	no annotation	PF00170: bZIP transcription factor	no annotation	at3g58120 Encodes a member of the BZIP family of transcription factors. Forms heterodimers with the related protein AtbZIP34. Binds to G-boxes in vitro and is localized to the nucleus in onion epidermal cells.	IPR004827: Basic-leucine zipper domain	mRNA
TN104963_c0_g2	W1	W2	67.3051	7.29032	37.2977	2.61194	1.02687e-08	protein nrt1 ptr family	PF00854: POT family	no annotation	at1g33440 Major facilitator superfamily protein; at1g59740 Major facilitator superfamily protein	IPR000109: Proton-dependent oligopeptide transporter family	mRNA
SN.25261	W1	W2	153.233	980.164	566.699	-2.46138	6.02508e-15	aquaporin tip1-3	PF00230: Major intrinsic protein	no annotation	at2g36830 Encodes a tonoplast intrinsic protein, which functions as water channel. It has also been shown to be able to facilitate the transport of urea and hydrogen peroxide. Highly expressed in vascular tissues of the root, stem, cauline leaves and flowers but not in the apical meristems.	IPR000425:Major intrinsic protein	mRNA
SN.12717	W1	W2	58.4535	348.8	203.627	-2.4602	1.64238e-25	probable xyloglucan endotransglucosylase hydrolase protein 23	PF00722: Glycosyl hydrolases family 16; PF06955: Xyloglucan endo-transglycosylase (XET) C-terminus	Plant hormone signal transduction	at5g57560 Encodes a cell wall-modifying enzyme, rapidly upregulated in response to environmental stimuli; at4g25810 xyloglucan endotransglycosylase-related protein (XTR6)	IPR000757:Glycoside hydrolase family 16; IPR010713:Xyloglucan endo-transglycosylase, C-terminal	mRNA
SN.21231	W1	W2	82.0201	9.12748	45.5738	2.17553	0.000151082	fasciclin-like arabinogalactan protein 11	PF02469: Fasciclin domain	no annotation	at5g03170 FASCICLIN-like arabinogalactan-protein 11 (FLA11)	IPR000782:FAS1 domain	mRNA
TN53764_c0_g1	W1	W2	18.5881	158.738	88.6633	-2.63509	1.99276e-10	no annotation	no annotation	no annotation	no annotation	no annotation	mRNA
SN.3925	W1	W2	63.2945	2.21356	32.754	3.10373	2.13103e-08	auxin transporter-like protein 2	PF01490: Transmembrane amino acid transporter protein	Plant hormone signal transduction	at2g21050 Encodes LAX2 (LIKE AUXIN RESISTANT), a member of the AUX1 LAX family of auxin influx carriers. Required for the establishment of embryonic root cell organization.; "q8l883|lax5_medtr Auxin transporter-like protein 5 (AUX1-like protein 5) (MtLAX5) - Medicago truncatula (Barrel medic) & (at2g21050 : 778.0) Encodes LAX2 (LIKE AUXIN RESISTANT), a member of the AUX1 LAX family of auxin influ…	IPR013057:Amino acid transporter, transmembrane domain	mRNA
SN.4920	W1	W2	505.784	4094.72	2300.25	-2.91037	2.87502e-44	l-ascorbate oxidase homolog	PF00394: Multicopper oxidase; PF07732: Multicopper oxidase; PF07731: Multicopper oxidase	no annotation	at1g76160 SKU5 similar 5 (sks5)	IPR001117:Multicopper oxidase, type 1; IPR011706:Multicopper oxidase, type 2; IPR011707:Multicopper oxidase, type 3	mRNA
SN.9070	W1	W2	1024.02	190.378	607.201	2.23614	1.23774e-12	thiamine thiazole chloroplastic	PF01946: Thi4 family	Thiamine metabolism	o23787|thi4_citsi Thiazole biosynthetic enzyme, chloroplast precursor - Citrus sinensis (Sweet orange) & (at5g54770 : 468.0) Encodes a thiamine biosynthetic gene that has a dual function in thiamine biosynthesis and mitochondrial DNA damage tolerance. It appears to be involved in producing the thiazole portion of thiamine (vitamin B1). A crystal structure of the protein reveals that it forms a 2-…	no annotation	mRNA
SN.7076	W1	W2	2435.26	215.453	1325.36	3.17126	2.4101e-21	no annotation	PF05368: NmrA-like family	no annotation	at4g39230 encodes a protein whose sequence is similar to phenylcoumaran benzylic ether reductase (PCBER), which catalyzes NADPH-dependent reduction of 8-5 linked lignans such as dehydrodiconiferyl alcohol to give isodihydrodehydrodiconiferyl alcohol.	IPR008030:NmrA-like domain	mRNA
TN120643_c0_g1	W1	W2	114.699	0.649631	57.6743	4.3446	2.55149e-16	protein too many mouths	PF13855: Leucine rich repeat	no annotation	at1g80080 Encodes a transmembrane leucine-repeat containing receptor-like protein that is expressed in proliferative postprotodermal cells. Recessive mutation leads to disruption of asymmetric cell division during stomata development.	IPR001611: Leucine-rich repeat	mRNA
TN114758_c0_g2	W1	W2	144.443	22.2001	83.3215	2.47364	2.14767e-14	peroxidase p7-like	PF00141: Peroxidase	Phenylpropanoid biosynthesis	gnl|cdd|29388 no description available & (at5g05340 : 399.0) Peroxidase superfamily protein	IPR002016: Haem peroxidase, plant/fungal/bacterial	mRNA
SN.23476	W1	W2	0.337209	128.849	64.5931	-5.02701	2.33368e-24	no annotation	no annotation	no annotation	no annotation	no annotation	mRNA
SN.20830	W1	W2	1188.77	23.8118	606.289	3.65493	2.75636e-11	laccase-17-like	PF00394: Multicopper oxidase; PF07731: Multicopper oxidase; PF07732: Multicopper oxidase	no annotation	at5g60020 putative laccase, a member of laccase family of genes (17 members in Arabidopsis).	IPR001117:Multicopper oxidase, type 1; IPR011706:Multicopper oxidase, type 2; IPR011707:Multicopper oxidase, type 3	mRNA
SN.27071	W1	W2	2117.4	315.101	1216.25	2.64063	5.0635e-33	chlorophyll a-b binding protein chloroplastic	PF00504: Chlorophyll A-B binding protein	Photosynthesis - antenna proteins	at3g54890 Encodes a component of the light harvesting complex associated with photosystem I.	IPR022796:Chlorophyll A-B binding protein	mRNA
TN114055_c0_g1	W1	W2	0.337209	68.1745	34.2559	-3.15236	1.14352e-07	polygalacturonase-inhibiting protein	PF08263: Leucine rich repeat N-terminal domain	no annotation	at5g06860 Encodes a polygalacturonase inhibiting protein involved in defense response. PGIPs inhibit the function of cell wall pectin degrading enzymes such as those produced by fungal pathogens. PGIP1 is induced by fungal infection.	IPR013210: Leucine-rich repeat-containing N-terminal, plant-type	mRNA
SN.6414	W1	W2	28.2013	2.25192	15.2266	2.32608	7.03827e-05	ap2-like ethylene-responsive transcription factor ant	PF00847: AP2 domain	no annotation	at4g37750 ANT is required for control of cell proliferation and encodes a putative transcriptional regulator similar to AP2. Loss of function alleles have reduced fertility, abnormal ovules and abnormal lateral organs. Expressed specifically in the chalaza and in floral organ primordia.	IPR001471:AP2/ERF domain	mRNA
TN125047_c0_g1	W1	W2	165.87	753.557	459.713	-2.0918	1.62644e-19	no annotation	PF13639: Ring finger domain	no annotation	at5g05810 ATL43	IPR001841: Zinc finger, RING-type	mRNA
SN.21240	W1	W2	0.674419	79.9238	40.2991	-4.05241	2.06022e-14	no annotation	no annotation	no annotation	no annotation	no annotation	lncRNA
SN.4209	W1	W2	118.475	7.90113	63.188	3.03049	3.76381e-10	burp domain-containing protein 3-like	PF03181: BURP domain	no annotation	gnl|cdd|66831 no description available & (at1g49320 : 211.0) Encodes USPL1, a BURP domain protein targeted to the protein storage vacuoles. Overexpression of USPL1 affects seed development, protein storage vacuoles and lipid vesicles morphology and function.; "gnl|cdd|66831 no description available & (at1g49320 : 215.0) Encodes USPL1, a BURP domain protein targeted to the protein storage vacuoles…	IPR004873:BURP domain	mRNA
TN114049_c0_g1	W1	W2	80.0336	9.76101	44.8973	2.54404	3.77704e-09	photosystem i reaction center subunit chloroplastic	PF02605: Photosystem I reaction centre subunit XI	Photosynthesis	q41385|psal_spiol Photosystem I reaction center subunit XI, chloroplast precursor (PSI-L) (PSI subunit V) - Spinacia oleracea (Spinach) & (at4g12800 : 269.0) Encodes subunit L of photosystem I reaction center.	IPR003757: Photosystem I PsaL, reaction centre subunit XI	mRNA
TN128135_c3_g1	W1	W2	379.2	73.3829	226.291	2.2619	3.63276e-21	ent-copalyl diphosphate chloroplastic; ent-copalyl diphosphate chloroplastic-like	PF01397: Terpene synthase, N-terminal domain; PF03936: Terpene synthase family, metal binding domain	Diterpenoid biosynthesis	o04408|ksa_pea Ent-kaurene synthase A, chloroplast precursor (EC 5.5.1.13) (Ent-copalyl diphosphate synthase) (KSA) - Pisum sativum (Garden pea) & (at4g02780 : 116.0) Catalyzes the conversion of geranylgeranyl pyrophosphate (GGPP) to copalyl pyrophosphate (CPP) of gibberellin biosynthesis; o04408|ksa_pea Ent-kaurene synthase A, chloroplast precursor (EC 5.5.1.13) (Ent-copalyl diphosphate synthase…	IPR005630: Terpene synthase, metal-binding domain; IPR001906: Terpene synthase, N-terminal domain	mRNA
SN.15059	W1	W2	287.877	8.82017	148.349	4.45932	1.27102e-37	mlp-like protein 28	PF00407: Pathogenesis-related protein Bet v I family	no annotation	at1g70840 MLP-like protein 31 (MLP31)	IPR000916:Bet v I/Major latex protein	mRNA
SN.1492	W1	W2	25.2674	165.491	95.3794	-2.46926	4.61661e-14	no annotation	PF14144: Seed dormancy control	no annotation	at3g14880 FUNCTIONS IN: molecular_function unknown	IPR025422:Transcription factor TGA like domain	mRNA
SN.15490	W1	W2	1384	53.9149	718.957	4.39305	9.99813e-60	no annotation	PF14547: Hydrophobic seed protein	no annotation	at1g62500 Bifunctional inhibitor/lipid-transfer protein/seed storage 2S albumin superfamily protein	IPR027923:Hydrophobic seed protein	mRNA
TN123170_c0_g4	W1	W2	357.48	66.2905	211.885	2.31838	5.5961e-22	gibberellin 20 oxidase 1-d-like	PF03171: 2OG-Fe(II) oxygenase superfamily; PF14226: non-haem dioxygenase in morphine synthesis N-terminal	Diterpenoid biosynthesis	at4g25420 Encodes gibberellin 20-oxidase that is involved in the later steps of the gibberellin biosynthetic pathway. Regulated by a circadian clock. Weak expression response to far red light.	IPR026992: Non-haem dioxygenase N-terminal domain; IPR005123: Oxoglutarate/iron-dependent dioxygenase	mRNA
TN127842_c0_g2	W1	W2	176.085	1036.39	606.239	-2.37735	8.84434e-16	endoglucanase 8	PF00759: Glycosyl hydrolase family 9	no annotation	at1g70710 endo-1,4-beta-glucanase. Involved in cell elongation.	IPR001701: Glycoside hydrolase family 9	mRNA
SN.14834	W1	W2	73.2477	456.936	265.092	-2.38841	3.08001e-12	ureide permease 2-like isoform x1	PF07168: Ureide permease	no annotation	at2g03530 Mediate high-affinity uracil and 5-FU (a toxic uracil analogue) transport when expressed in yeast and Xenopus oocytes.Involved in allantoin transport.	IPR009834:Ureide permease	mRNA
gene28125-v1.0-hybrid	W1	W2	31.3367	2.56017	16.9484	2.21934	0.000221412	no annotation	PF04859: Plant protein of unknown function (DUF641)	no annotation	at2g45260 Plant protein of unknown function (DUF641)	IPR006943:Domain of unknown function DUF641, plant	mRNA
SN.20995	W1	W2	216.723	35.3498	126.036	2.37064	3.29079e-12	tbc1 domain family member 8b-like	PF00566: Rab-GTPase-TBC domain	no annotation	at2g37290 Ypt/Rab-GAP domain of gyp1p superfamily protein; at3g55020 Ypt/Rab-GAP domain of gyp1p superfamily protein	IPR000195:Rab-GTPase-TBC domain	mRNA
SN.26025	W1	W2	385.215	67.2337	226.224	2.38231	4.80513e-20	axial regulator yabby 1 isoform x2; axial regulator yabby 1 isoform x1	PF04690: YABBY protein	no annotation	at2g45190 Encodes a member of the YABBY family of transcriptional regulators that is involved in abaxial cell type specification in leaves and fruits. YAB1 acts in a non-cell autonomous fashion within the meristem to affect phyllotactic patterning. The non-autonomous effect on the central region of the meristem is mediated through the activity if Lateral Suppressor (LAS).	IPR006780:YABBY protein	mRNA
SN.20233	W1	W2	23.5951	288.834	156.214	-3.38163	2.54217e-35	kinesin-4-like	PF00225: Kinesin motor domain; PF00307: Calponin homology (CH) domain	no annotation	at2g47500 P-loop nucleoside triphosphate hydrolases superfamily protein with CH (Calponin Homology) domain	IPR001715:Calponin homology domain; IPR001752:Kinesin motor domain	mRNA
TN133202_c1_g2	W1	W2	10.2644	102.891	56.5776	-2.48811	1.68119e-06	no annotation	no annotation	no annotation	no annotation	no annotation	mRNA
SN.21993	W1	W2	103.349	16.2431	59.796	2.22195	8.36733e-07	aluminum-activated malate transporter 8-like	PF11744: Aluminium activated malate transporter	no annotation	at3g11680 Aluminium activated malate transporter family protein	IPR020966:Aluminum-activated malate transporter	mRNA
SN.6581	W1	W2	1970.79	139.726	1055.26	3.4574	4.17609e-25	udp-glucuronate:xylan alpha-glucuronosyltransferase 2 isoform x1	PF01501: Glycosyl transferase family 8	no annotation	at4g33330 plant glycogenin-like starch initiation protein 3 (PGSIP3)	IPR002495:Glycosyl transferase, family 8	mRNA
TN112217_c0_g1	W1	W2	37.2942	1.89396	19.5941	2.80435	4.61946e-07	amino acid permease 3-like	PF01490: Transmembrane amino acid transporter protein	no annotation	at1g77380 Amino acid permease which transports basic amino acids.	IPR013057: Amino acid transporter, transmembrane domain	mRNA
TN123115_c0_g2	W1	W2	57.6119	1241.37	649.493	-4.12976	4.4817e-49	aminotransferase ald1; aminotransferase ald1-like	PF00155: Aminotransferase class I and II	Lysine biosynthesis	at2g13810 AGD2-like defense response protein 1 (ALD1); at4g33680 Involved in disease resistance against Pseudomonas syringae. mutants have elevated SA levels, a low level of spontaneous cell death, callose deposition, and enlarged cells in leaves. genetically maps on chr 4 between L23H3 and nga1139.	IPR004839: Aminotransferase, class I/classII	mRNA
SN.26932	W1	W2	107.847	9.63363	58.7401	2.51996	2.76354e-06	uncharacterized protein tcm_005005	no annotation	no annotation	at2g41610 unknown protein	no annotation	mRNA
SN.7334	W1	W2	456.345	2872.56	1664.45	-2.53812	1.37168e-27	probable xyloglucan endotransglucosylase hydrolase protein 23	PF00722: Glycosyl hydrolases family 16; PF06955: Xyloglucan endo-transglycosylase (XET) C-terminus	no annotation	at4g25810 xyloglucan endotransglycosylase-related protein (XTR6)	IPR000757:Glycoside hydrolase family 16; IPR010713:Xyloglucan endo-transglycosylase, C-terminal	mRNA
TN121769_c0_g1	W1	W2	1276.42	5716.8	3496.61	-2.00921	3.2181e-11	probable xyloglucan endotransglucosylase hydrolase protein 6	PF00722: Glycosyl hydrolases family 16; PF06955: Xyloglucan endo-transglycosylase (XET) C-terminus	no annotation	at5g65730 xyloglucan endotransglucosylase/hydrolase 6 (XTH6)	IPR000757: Glycoside hydrolase family 16; IPR010713: Xyloglucan endo-transglycosylase, C-terminal	mRNA
TN108572_c1_g1	W1	W2	10.8809	61.3605	36.1207	-2.14315	2.77767e-07	no annotation	no annotation	no annotation	no annotation	no annotation	mRNA
TN133106_c4_g8	W1	W2	3.04617	49.2657	26.1559	-2.91941	1.0261e-08	probable lrr receptor-like serine threonine-protein kinase at4g08850	PF13855: Leucine rich repeat; PF14223: gag-polypeptide of LTR copia-type; PF14244: gag-polypeptide of LTR copia-type	no annotation	at1g21280 CONTAINS InterPro DOMAIN/s: Retrotransposon gag protein (InterPro:IPR005162)	IPR029472: Gag-polypeptide of LTR copia-type; IPR001611: Leucine-rich repeat	mRNA
SN.14425	W1	W2	200.832	45.4072	123.119	2.02812	1.0714e-14	e3 ubiquitin-protein ligase orthrus 2-like	PF13445: RING-type zinc-finger; PF00097: Zinc finger, C3HC4 type (RING finger); PF02182: SAD/SRA domain	no annotation	at1g57820 Encodes a 645-amino acid methylcytosine-binding protein with a PHD domain, two RING finger domains, and an SRA domain that is involved in centromere heterochromatinization. This protein functions as an E3 ubiquitin ligase in vitro. The protein has been shown to bind to methylated cytosines of CG, CNG and CNN motifs via its SRA domain but has a preference for the former. It plays a role …	IPR003105:SRA-YDG; IPR018957:Zinc finger, C3HC4 RING-type; IPR027370:RING-type zinc-finger, LisH dimerisation motif	mRNA
TN116183_c0_g1	W1	W2	0.674419	54.8983	27.7864	-3.41277	1.55129e-09	no annotation	no annotation	no annotation	no annotation	no annotation	mRNA
TN131025_c0_g4	W1	W2	192.275	37.8972	115.086	2.0767	5.1568e-08	no annotation	no annotation	no annotation	no annotation	no annotation	mRNA
SN.3205	W1	W2	3784.31	697.136	2240.72	2.28257	1.44047e-15	glutamate dehydrogenase 1	PF02812: Glu/Leu/Phe/Val dehydrogenase, dimerisation domain; PF00208: Glutamate/Leucine/Phenylalanine/Valine dehydrogenase	Arginine biosynthesis	at5g18170 Encodes the 43 kDa alpha-subunit of the glutamate dehydrogenase with a putative mitochondrial transit polypeptide and NAD(H)- and alpha-ketoglutarate-binding domains. Mitochondrial localization confirmed by subcellular fractionation. Combines in several ratios with GDH2 protein (GDH-beta) to form seven isoenzymes. Catalyzes the cleavage of glycine residues. May be involved in ammonia as…	IPR006096:Glutamate/phenylalanine/leucine/valine dehydrogenase, C-terminal; IPR006097:Glutamate/phenylalanine/leucine/valine dehydrogenase, dimerisation domain	mRNA
TN123487_c1_g2	W1	W2	175.171	29.8081	102.489	2.22358	2.93217e-08	no annotation	no annotation	no annotation	no annotation	no annotation	mRNA
TN127836_c1_g4	W1	W2	151.777	739.098	445.438	-2.06514	3.40132e-09	quinone oxidoreductase-like protein 2 homolog	PF00107: Zinc-binding dehydrogenase; PF13602: Zinc-binding dehydrogenase	no annotation	at3g56460 GroES-like zinc-binding alcohol dehydrogenase family protein	IPR013149: Alcohol dehydrogenase, C-terminal	mRNA
SN.9818	W1	W2	1.75165	51.0001	26.3759	-3.1177	1.37065e-08	no annotation	no annotation	no annotation	no annotation	no annotation	lncRNA
TN119829_c0_g3	W1	W2	443.986	97.6948	270.841	2.06424	6.4271e-15	tetraspanin-19-like isoform x1	PF00335: Tetraspanin family	no annotation	at2g20740 Tetraspanin family protein	IPR018499: Tetraspanin/Peripherin	mRNA
TN106461_c0_g2	W1	W2	7.3505	56.3643	31.8574	-2.43478	4.28908e-08	no annotation	no annotation	no annotation	no annotation	no annotation	mRNA
SN.14580	W1	W2	106.603	17.6735	62.1384	2.28687	1.81224e-09	no annotation	PF07816: Protein of unknown function (DUF1645)	no annotation	at1g68330 unknown protein	IPR012442:Protein of unknown function DUF1645, plant	mRNA
TN124118_c0_g1	W1	W2	78.2546	364.106	221.181	-2.10152	2.73241e-16	ethylene-responsive transcription factor erf003-like	PF00847: AP2 domain	no annotation	at5g25190 encodes a member of the ERF (ethylene response factor) subfamily B-6 of ERF/AP2 transcription factor family. The protein contains one AP2 domain. There are 12 members in this subfamily including RAP2.11.	IPR001471: AP2/ERF domain	mRNA
SN.587	W1	W2	95.9017	1.56915	48.7354	3.45038	9.21456e-10	probable pectinesterase 53	PF01095: Pectinesterase	Pentose and glucuronate interconversions	at5g19730 Pectin lyase-like superfamily protein	IPR000070:Pectinesterase, catalytic	mRNA
gene06004-v1.0-hybrid	W1	W2	125.401	28.051	76.7259	2.01098	1.00221e-11	gibberellin 3-beta-dioxygenase 1-like	PF03171: 2OG-Fe(II) oxygenase superfamily; PF14226: non-haem dioxygenase in morphine synthesis N-terminal	Diterpenoid biosynthesis	at1g15550 Involved in later steps of the gibberellic acid biosynthetic pathway. Activated by AGAMOUS in a cal-1, ap1-1 background. Deletion of 208 bp from -1016 to -809 (&#916	IPR005123:Oxoglutarate/iron-dependent dioxygenase; IPR026992:Non-haem dioxygenase N-terminal domain	mRNA
TN122356_c1_g1	W1	W2	513.55	18.745	266.147	2.95494	2.95265e-07	no annotation	PF03018: Dirigent-like protein	no annotation	no annotation	IPR004265: Plant disease resistance response protein	mRNA
TN129177_c0_g4	W1	W2	26.0867	156.851	91.4688	-2.34432	5.20518e-12	no annotation	no annotation	no annotation	no annotation	no annotation	lncRNA
TN123532_c0_g2	W1	W2	15.4548	266.462	140.959	-3.55142	3.11435e-20	3-hydroxyisobutyryl- hydrolase 1-like	PF16113: Enoyl-CoA hydratase/isomerase	Valine, leucine and isoleucine degradation	at5g65940 hydrolyzes beta-hydroxyisobutyryl-CoA	IPR032259: Enoyl-CoA hydratase/isomerase, HIBYL-CoA-H type	mRNA
SN.13893	W1	W2	42.9465	1.28269	22.1146	3.32579	4.29005e-10	gdsl esterase lipase at4g16230-like	PF00657: GDSL-like Lipase/Acylhydrolase	no annotation	at2g23540 GDSL-like Lipase/Acylhydrolase superfamily protein; at3g50400 GDSL-like Lipase/Acylhydrolase superfamily protein	IPR001087:GDSL lipase/esterase	mRNA
SN.15164	W1	W2	1060.92	7539	4299.96	-2.33122	3.79852e-07	endoglucanase 8	PF00759: Glycosyl hydrolase family 9	no annotation	at1g70710 endo-1,4-beta-glucanase. Involved in cell elongation.	IPR001701:Glycoside hydrolase family 9	mRNA
SN.5161	W1	W2	49.1798	3.49104	26.3354	2.50571	1.17248e-05	membrane protein of er body-like protein isoform x2; membrane protein of er body 2	no annotation	no annotation	at4g27870 Vacuolar iron transporter (VIT) family protein	no annotation	mRNA
SN.16991	W1	W2	48.5237	4.38783	26.4558	2.6234	1.93114e-07	uncharacterized protein loc101291824	PF06549: Protein of unknown function (DUF1118)	no annotation	gnl|cdd|70036 no description available & (at1g74730 : 132.0) Protein of unknown function (DUF1118)	IPR009500:Protein of unknown function DUF1118	mRNA
SN.385	W1	W2	61.9686	0.974447	31.4715	3.8058	4.67968e-13	no annotation	no annotation	no annotation	no annotation	no annotation	mRNA
TN109365_c0_g1	W1	W2	290.197	42.3395	166.268	2.50795	3.27918e-13	abc transporter g family member 5	PF00005: ABC transporter; PF01061: ABC-2 type transporter	no annotation	at2g13610 ABC-2 type transporter family protein	IPR003439: ABC transporter-like; IPR013525: ABC-2 type transporter	mRNA
SN.7506	W1	W2	74.351	374.217	224.284	-2.09185	6.37218e-09	probable xyloglucan endotransglucosylase hydrolase protein 8	PF00722: Glycosyl hydrolases family 16; PF06955: Xyloglucan endo-transglycosylase (XET) C-terminus	no annotation	at1g11545 xyloglucan endotransglucosylase/hydrolase 8 (XTH8)	IPR000757:Glycoside hydrolase family 16; IPR010713:Xyloglucan endo-transglycosylase, C-terminal	mRNA
TN126059_c3_g7	W1	W2	46.5849	241.385	143.985	-2.10601	2.03133e-08	no annotation	no annotation	no annotation	no annotation	no annotation	mRNA
TN127836_c1_g1	W1	W2	72.7197	1028.15	550.433	-2.59976	3.99882e-06	quinone oxidoreductase-like protein 2 homolog	PF08240: Alcohol dehydrogenase GroES-like domain	no annotation	at3g56460 GroES-like zinc-binding alcohol dehydrogenase family protein	IPR013154: Alcohol dehydrogenase, N-terminal	mRNA
TN128950_c2_g1	W1	W2	6.21897	56.4197	31.3193	-2.49128	3.04015e-07	no annotation	no annotation	no annotation	no annotation	no annotation	mRNA
SN.1602	W1	W2	163.801	16.4083	90.1049	2.89831	3.97249e-14	multidrug and toxin extrusion protein 1-like	PF01554: MatE	no annotation	at4g29140 MATE efflux family protein	IPR002528:Multi antimicrobial extrusion protein	mRNA
TN118265_c0_g2	W1	W2	31.4556	3.13829	17.2969	2.32943	2.46875e-05	no annotation	no annotation	no annotation	no annotation	no annotation	mRNA
TN115346_c0_g2	W1	W2	201.332	982.451	591.892	-2.14187	3.92929e-14	methionine gamma-lyase	PF01053: Cys/Met metabolism PLP-dependent enzyme	Cysteine and methionine metabolism	at1g64660 Encodes a functional methionine gamma-lyase, a cytosolic enzyme catalyzes the degradation of methionine into methanethiol, alpha-ketobutyrate and ammonia. The catabolism of excess methionine is important to methionine homeostasis.	IPR000277: Cys/Met metabolism, pyridoxal phosphate-dependent enzyme	mRNA
TN119354_c0_g1	W1	W2	13.2911	119.073	66.1822	-2.7992	2.4236e-14	glutamine amidotransferase	PF03352: Methyladenine glycosylase	Base excision repair	at3g12710 DNA glycosylase superfamily protein; at5g44680 DNA glycosylase superfamily protein	IPR005019: Methyladenine glycosylase	mRNA
SN.25288	W1	W2	40.6945	0.308242	20.5014	3.37827	3.7232e-09	cucumisin-like	PF00082: Subtilase family; PF05922: Peptidase inhibitor I9	no annotation	at3g46850 Subtilase family protein	IPR000209:Peptidase S8/S53 domain; IPR010259:Peptidase S8 propeptide/proteinase inhibitor I9	mRNA
SN.7281	W1	W2	218.758	40.3182	129.538	2.21942	5.02916e-11	nuclear transcription factor y subunit b-6	PF00808: Histone-like transcription factor (CBF/NF-Y) and archaeal histone	no annotation	at5g47670 Encodes LEC1-Like (L1L), closely related to LEC1 (Leafy Cotyledon1). Functions as a regulator of embryo development.	IPR003958:Transcription factor CBF/NF-Y/archaeal histone domain	mRNA
SN.14772	W1	W2	58.9112	0.622165	29.7667	3.9917	2.19793e-14	cytochrome p450 cyp749a22-like	PF00067: Cytochrome P450	no annotation	at3g14630 putative cytochrome P450	IPR001128:Cytochrome P450	mRNA
TN105812_c0_g2	W1	W2	146.311	19.4102	82.8604	2.25484	9.92539e-06	no annotation	PF03181: BURP domain	no annotation	gnl|cdd|66831 no description available & (at5g25610 : 184.0) responsive to dehydration 22 (RD22) mediated by ABA	IPR004873: BURP domain	mRNA
SN.23718	W1	W2	2262.1	190.143	1226.12	3.33268	1.04681e-31	chlorophyll a-b binding protein chloroplastic; psi type iii chlorophyll a b-binding protein	PF00504: Chlorophyll A-B binding protein	Photosynthesis - antenna proteins	at1g61520 PSI type III chlorophyll a/b-binding protein (Lhca3*1)	IPR022796:Chlorophyll A-B binding protein	mRNA
SN.21540	W1	W2	3.14457	155.285	79.215	-2.06809	0.00122574	polygalacturonase-inhibiting protein	PF08263: Leucine rich repeat N-terminal domain; PF13855: Leucine rich repeat	no annotation	at5g06860 Encodes a polygalacturonase inhibiting protein involved in defense response. PGIPs inhibit the function of cell wall pectin degrading enzymes such as those produced by fungal pathogens. PGIP1 is induced by fungal infection.	IPR001611:Leucine-rich repeat; IPR013210:Leucine-rich repeat-containing N-terminal, plant-type	mRNA
SN.20338	W1	W2	1502.01	227.053	864.532	2.57424	1.29931e-22	wat1-related protein at1g09380	PF00892: EamA-like transporter family	no annotation	at1g09380 nodulin MtN21 /EamA-like transporter family protein	IPR000620:EamA domain	mRNA
SN.5091	W1	W2	5.52655	79.4181	42.4723	-2.57168	5.26659e-06	no annotation	no annotation	no annotation	no annotation	no annotation	mRNA
TN120233_c1_g1	W1	W2	32.669	189.274	110.971	-2.31458	1.39996e-12	no annotation	PF04720: PDDEXK-like family of unknown function	no annotation	gnl|cdd|68298 no description available & (at1g77160 : 128.0) Protein of unknown function (DUF506) ; gnl|cdd|68298 no description available & (at1g77160 : 139.0) Protein of unknown function (DUF506)	IPR006502: Protein of unknown function PDDEXK-like	mRNA
TN120244_c0_g2	W1	W2	1192	124.929	658.465	3.10184	1.77437e-38	bidirectional sugar transporter nec1-like; bidirectional sugar transporter sweet14-like	PF03083: Sugar efflux transporter for intercellular exchange	no annotation	at5g13170 senescence-associated gene 29 (SAG29); at5g23660 homolog of the Medicago nodulin MTN3; at5g50790 Nodulin MtN3 family protein	IPR004316: SWEET sugar transporter	mRNA
TN111808_c0_g1	W1	W2	7.87115	62.5557	35.2134	-2.21251	3.4234e-05	swi snf-related matrix-associated actin-dependent regulator of chromatin subfamily a member 3-like 3	no annotation	no annotation	no annotation	no annotation	mRNA
SN.5930	W1	W2	35.3243	3.76614	19.5452	2.31315	2.12722e-05	wat1-related protein at1g21890-like	PF00892: EamA-like transporter family	no annotation	at1g21890 nodulin MtN21 /EamA-like transporter family protein	IPR000620:EamA domain	mRNA
TN126082_c2_g2	W1	W2	42.4121	1437.54	739.978	-2.76772	4.1548e-06	no annotation	no annotation	no annotation	no annotation	no annotation	mRNA
gene08169-v1.0-hybrid	W1	W2	31.3074	2.21878	16.7631	2.69344	4.16429e-07	wat1-related protein at1g43650	PF00892: EamA-like transporter family	no annotation	at1g43650 nodulin MtN21 /EamA-like transporter family protein	IPR000620:EamA domain	mRNA
SN.2079	W1	W2	171.07	19.5121	95.2912	2.79533	4.27524e-15	uncharacterized protein	no annotation	Nicotinate and nicotinamide metabolism	at3g62040 Haloacid dehalogenase-like hydrolase (HAD) superfamily protein	no annotation	mRNA
TN129272_c0_g1	W1	W2	94.7546	0.308242	47.5314	4.44505	3.8232e-17	transcription factor bhlh71	PF00010: Helix-loop-helix DNA-binding domain	no annotation	at1g22490 basic helix-loop-helix (bHLH) DNA-binding superfamily protein	IPR011598: Myc-type, basic helix-loop-helix (bHLH) domain	mRNA
SN.28531	W1	W2	212.022	19.0779	115.55	3.05214	4.63892e-16	probable protein phosphatase 2c 75	PF00481: Protein phosphatase 2C	MAPK signaling pathway - plant	at5g51760 Encodes AHG1 (ABA-hypersensitive germination 1), a putative protein phosphatase 2C (PP2C). Expressed in seeds. AHG1 functions in seed development and germination.	IPR001932:PPM-type phosphatase domain	mRNA
SN.18018	W1	W2	21.5877	233.665	127.626	-3.18467	1.66569e-27	protein cup-shaped cotyledon 3	PF02365: No apical meristem (NAM) protein	no annotation	at1g76420 Identified in an enhancer trap line	IPR003441:NAC domain	mRNA
gene31450-v1.0-hybrid	W1	W2	121.186	25.8336	73.5097	2.0531	8.20944e-11	no annotation	no annotation	no annotation	no annotation	no annotation	mRNA
SN.13953	W1	W2	668.933	7821.01	4244.97	-3.30383	1.9034e-30	beta-d-xylosidase	PF14310: Fibronectin type III-like domain; PF04667: cAMP-regulated phosphoprotein/endosulfine conserved region; PF00933: Glycosyl hydrolase family 3 N terminal domain; PF01915: Glycosyl hydrolase family 3 C-terminal domain	no annotation	at5g49360 Encodes a bifunctional {beta}-D-xylosidase/{alpha}-L-arabinofuranosidase required for pectic arabinan modification. Located in the extracellular matrix. Gene is expressed specifically in tissues undergoing secondary wall thickening. This is a member of glycosyl hydrolase family 3 and has six other closely related members.	IPR001764:Glycoside hydrolase, family 3, N-terminal; IPR002772:Glycoside hydrolase family 3 C-terminal domain; IPR006760:Endosulphine; IPR026891:Fibronectin type III-like domain	mRNA
SN.25168	W1	W2	61.9875	3.44653	32.717	2.77139	6.58409e-07	no annotation	PF14368: Probable lipid transfer	no annotation	no annotation	IPR016140:Bifunctional inhibitor/plant lipid transfer protein/seed storage helical domain	mRNA
TN127458_c4_g1	W1	W2	3.22146	65.425	34.3232	-3.18105	3.09998e-10	rac-like gtp-binding protein rac2; rac-like gtp-binding protein rac2 isoform x2	PF00071: Ras family	Phagosome	at2g44690 A member of ROP GTPase gene family.; at4g35020 A member of ROP GTPase gene family; q40220|rac2_lotja Rac-like GTP-binding protein RAC2 - Lotus japonicus & (at4g35020 : 229.0) A member of ROP GTPase gene family	IPR001806: Small GTPase superfamily	mRNA
SN.4119	W1	W2	78.303	1942.56	1010.43	-3.5449	4.23728e-13	salicylate carboxymethyltransferase-like	PF03492: SAM dependent carboxyl methyltransferase; PF00571: CBS domain	no annotation	gnl|cdd|86349 no description available & (at3g11480 : 194.0) The gene encodes a SABATH methyltransferase that methylates both salicylic acid and benzoic acid. It is highly expressed in flowers, induced by biotic and abiotic stress and thought to be involved in direct defense mechanism.; "gnl|cdd|86349 no description available & (at3g11480 : 198.0) The gene encodes a SABATH methyltransferase that …	IPR000644:CBS domain; IPR005299:SAM dependent carboxyl methyltransferase	mRNA
TN121516_c0_g1	W1	W2	86.0646	11.386	48.7253	2.41533	7.25138e-08	no annotation	no annotation	no annotation	no annotation	no annotation	lncRNA
SN.11258	W1	W2	7325.57	1555.91	4440.74	2.15667	1.74803e-24	phospholipid:diacylglycerol acyltransferase 2	PF02450: Lecithin:cholesterol acyltransferase	Glycerolipid metabolism	at3g44830 Lecithin:cholesterol acyltransferase family protein	IPR003386:Lecithin:cholesterol/phospholipid:diacylglycerol acyltransferase	mRNA
SN.3914	W1	W2	194.685	930.335	562.51	-2.16176	4.26253e-21	no annotation	PF01190: Pollen proteins Ole e I like	no annotation	at2g16630 Pollen Ole e 1 allergen and extensin family protein	no annotation	mRNA
SN.14101	W1	W2	1128.35	29767.5	15447.9	-2.78401	2.51676e-06	probable xyloglucan endotransglucosylase hydrolase protein b	PF06955: Xyloglucan endo-transglycosylase (XET) C-terminus; PF00722: Glycosyl hydrolases family 16	no annotation	q8lnz5|xthb_phaan Probable xyloglucan endotransglucosylase/hydrolase protein B precursor (EC 2.4.1.207) (VaXTH2) - Phaseolus angularis (Adzuki bean) (Vigna angularis) & (at5g13870 : 501.0) EXGT-A4, endoxyloglucan transferase,	IPR000757:Glycoside hydrolase family 16; IPR010713:Xyloglucan endo-transglycosylase, C-terminal	mRNA
TN124140_c0_g3	W1	W2	31.4729	422.672	227.073	-3.54599	1.32324e-44	probable cinnamyl alcohol dehydrogenase 6	PF08240: Alcohol dehydrogenase GroES-like domain; PF00107: Zinc-binding dehydrogenase	Phenylpropanoid biosynthesis	gnl|cdd|35246 no description available & (at4g39330 : 221.0) cinnamyl alcohol dehydrogenase 9 (CAD9); gnl|cdd|35246 no description available & (at4g39330 : 418.0) cinnamyl alcohol dehydrogenase 9 (CAD9); gnl|cdd|35246 no description available & (q9zrf1|mtdh_fraan : 189.0) Probable mannitol dehydrogenase (EC 1.1.1.255) (NAD-dependent mannitol dehydrogenase) - Fragaria ananassa (Strawberry) & (at4g…	IPR013149: Alcohol dehydrogenase, C-terminal; IPR013154: Alcohol dehydrogenase, N-terminal	mRNA
TN116057_c0_g1	W1	W2	21.4191	129.278	75.3483	-2.26159	9.3771e-09	21 kda protein	PF04043: Plant invertase/pectin methylesterase inhibitor	no annotation	at1g62770 Plant invertase/pectin methylesterase inhibitor superfamily protein	IPR006501: Pectinesterase inhibitor domain	mRNA
SN.1402	W1	W2	2231.1	204.974	1218.04	3.22536	2.94337e-31	oxygen-evolving enhancer protein chloroplastic	PF01716: Manganese-stabilising protein / photosystem II polypeptide	Photosynthesis	q40459|psbo_tobac Oxygen-evolving enhancer protein 1, chloroplast precursor (OEE1) (33 kDa subunit of oxygen evolving system of photosystem II) (OEC 33 kDa subunit) (33 kDa thylakoid membrane protein) - Nicotiana tabacum (Common tobacco) & (at3g50820 : 496.0) Encodes a protein which is an extrinsic subunit of photosystem II and which has been proposed to play a central role in stabilization of th…	IPR002628:Photosystem II PsbO, manganese-stabilising	mRNA
TN124522_c0_g2	W1	W2	693.112	134.855	413.984	2.26743	4.59584e-24	no annotation	PF00400: WD domain, G-beta repeat	no annotation	at2g32700 Encodes a WD40 repeat and LUFS domain containing protein that is similar to LUG. Interacts physically with SEUSS and likely functions as part of a repressor complex that represses AG.	IPR001680: WD40 repeat	mRNA
TN120403_c2_g1	W1	W2	119.446	10.7146	65.0805	3.01446	8.38196e-15	no annotation	PF12906: RING-variant domain	no annotation	at3g47550 RING/FYVE/PHD zinc finger superfamily protein	IPR011016: Zinc finger, RING-CH-type	mRNA
SN.14121	W1	W2	92.1772	1594.66	843.418	-3.89562	1.18819e-54	no annotation	PF03321: GH3 auxin-responsive promoter	Plant hormone signal transduction	at1g28130 encodes an IAA-amido synthase that conjugates Asp and other amino acids to auxin in vitro. Lines carrying insertions in this gene are hypersensitive to auxin.	IPR004993:GH3 family	mRNA
SN.10286	W1	W2	370.332	47.0796	208.706	2.84589	1.00947e-34	protein involved in de novo 2-like	PF03469: XH domain; PF12854: PPR repeat; PF13041: PPR repeat family	no annotation	gnl|cdd|67106 no description available & (at3g48670 : 119.0) Encodes IDN2 (INVOLVED IN DE NOVO 2), a double-stranded RNA-binding protein involved in de novo methylation and small interfering RNA (siRNA)-mediated maintenance methylation. IND2 is a component of the RNA-directed DNA methylation pathway.; at1g15910 XH/XS domain-containing protein	IPR002885:Pentatricopeptide repeat; IPR005379:Uncharacterised domain XH	mRNA
SN.17956	W1	W2	1.02856	35.6756	18.3521	-2.29177	0.000261948	probable inactive 2-oxoglutarate-dependent dioxygenase aop2	PF14226: non-haem dioxygenase in morphine synthesis N-terminal; PF03171: 2OG-Fe(II) oxygenase superfamily	no annotation	at1g52800 2-oxoglutarate (2OG) and Fe(II)-dependent oxygenase superfamily protein	IPR005123:Oxoglutarate/iron-dependent dioxygenase; IPR026992:Non-haem dioxygenase N-terminal domain	mRNA
SN.26318	W1	W2	113.606	15.1692	64.3876	2.38072	2.17061e-07	atp-dependent dna helicase pif1-like	PF05970: PIF1-like helicase	no annotation	at3g51700 PIF1 helicase	IPR010285:DNA helicase Pif1-like	mRNA
SN.13950	W1	W2	2193.15	257.774	1225.46	2.87531	4.71874e-23	chitinase-like protein 2; protein trichome birefringence-like 43	PF13839: GDSL/SGNH-like Acyl-Esterase family found in Pmr5 and Cas1p; PF14416: PMR5 N terminal Domain; PF00182: Chitinase class I	no annotation	at2g30900 Encodes a member of the TBL (TRICHOME BIREFRINGENCE-LIKE) gene family containing a plant-specific DUF231 (domain of unknown function) domain. TBL gene family has 46 members, two of which (TBR/AT5G06700 and TBL3/AT5G01360) have been shown to be involved in the synthesis and deposition of secondary wall cellulose, presumably by influencing the esterification state of pectic polymers. A no…	IPR000726:Glycoside hydrolase, family 19, catalytic; IPR025846:PMR5 N-terminal domain; IPR026057:PC-Esterase	mRNA
gene25506-v1.0-hybrid	W1	W2	384.362	4.37694	194.369	5.01912	5.85829e-29	abc transporter g family member 4-like	PF00005: ABC transporter; PF01061: ABC-2 type transporter	no annotation	at5g52860 ABC-2 type transporter family protein	IPR003439:ABC transporter-like; IPR013525:ABC-2 type transporter	mRNA
TN127094_c1_g3	W1	W2	5.48353	80.7945	43.139	-3.19177	9.20551e-14	tubby-like f-box protein 5	PF00646: F-box domain	no annotation	at2g18280 Member of TLP family	IPR001810: F-box domain	mRNA
SN.1110	W1	W2	295.283	1398.04	846.661	-2.15889	3.7265e-23	auxin-induced protein 15a	PF02519: Auxin responsive protein	Plant hormone signal transduction	at4g34760 SAUR-like auxin-responsive protein family	IPR003676:Small auxin-up RNA	mRNA
SN.28274	W1	W2	45.1812	6.62318	25.9022	2.25071	1.38992e-06	uncharacterized protein tcm_015546	PF04654: Protein of unknown function, DUF599	no annotation	at5g24600 Protein of unknown function, DUF599	IPR006747:Protein of unknown function DUF599	mRNA
TN128243_c2_g1	W1	W2	71.5675	12.3605	41.964	2.14198	8.35831e-07	cellulose synthase 7; cellulose synthase a catalytic subunit 7	PF03552: Cellulose synthase; PF14569: Zinc-binding RING-finger	no annotation	at5g17420 Encodes a xylem-specific cellulose synthase that is phosphorylated on one or more serine residues (on either S185 or one of S180 or S181).; gnl|cdd|67186 no description available & (at5g17420 : 384.0) Encodes a xylem-specific cellulose synthase that is phosphorylated on one or more serine residues (on either S185 or one of S180 or S181).	IPR005150: Cellulose synthase; IPR027934: Cellulose synthase, RING-type zinc finger	mRNA
SN.4851	W1	W2	1554.56	221.297	887.927	2.605	6.42125e-18	act domain-containing protein acr3	PF01842: ACT domain	no annotation	at1g76990 ACT domain repeat 3 (ACR3)	IPR002912:ACT domain	mRNA
TN126679_c0_g2	W1	W2	5.34311	34.2873	19.8152	-2.0151	0.000168964	l-ascorbate oxidase; l-ascorbate oxidase-like	PF00394: Multicopper oxidase; PF07732: Multicopper oxidase; PF07731: Multicopper oxidase	no annotation	at4g39830 Cupredoxin superfamily protein	IPR001117: Multicopper oxidase, type 1; IPR011706: Multicopper oxidase, type 2; IPR011707: Multicopper oxidase, type 3	mRNA
TN109006_c0_g2	W1	W2	40.4978	6.02327	23.2605	2.18751	6.98272e-06	no annotation	no annotation	no annotation	no annotation	no annotation	lncRNA
TN111780_c0_g2	W1	W2	61.7648	1.29926	31.532	3.38101	1.07939e-09	gibberellin 3-beta-dioxygenase 1-like	PF03171: 2OG-Fe(II) oxygenase superfamily; PF14226: non-haem dioxygenase in morphine synthesis N-terminal	Diterpenoid biosynthesis	at1g15550 Involved in later steps of the gibberellic acid biosynthetic pathway. Activated by AGAMOUS in a cal-1, ap1-1 background. Deletion of 208 bp from -1016 to -809 (&#916	IPR026992: Non-haem dioxygenase N-terminal domain; IPR005123: Oxoglutarate/iron-dependent dioxygenase	mRNA
TN100030_c1_g1	W1	W2	63281.2	14292.9	38787.1	2.07148	9.16991e-23	legumin a-like	PF00190: Cupin	no annotation	at5g44120 Encodes a 12S seed storage protein. The Landsberg erecta genome contains another copy of 12S globulin gene, CRA2, which is located tandemly with CRA1. Protein is tyrosine-phosphorylated and its phosphorylation state is modulated in response to ABA in Arabidopsis thaliana seeds.	IPR006045: Cupin 1	mRNA
TN117107_c0_g1	W1	W2	146.935	22.8554	84.8953	2.44386	2.24787e-13	gibberellin 3-beta-dioxygenase 1-like	PF03171: 2OG-Fe(II) oxygenase superfamily; PF14226: non-haem dioxygenase in morphine synthesis N-terminal	Diterpenoid biosynthesis	at1g15550 Involved in later steps of the gibberellic acid biosynthetic pathway. Activated by AGAMOUS in a cal-1, ap1-1 background. Deletion of 208 bp from -1016 to -809 (&#916; at4g21690 gibberellin 3-oxidase 3 (GA3OX3)	IPR026992: Non-haem dioxygenase N-terminal domain; IPR005123: Oxoglutarate/iron-dependent dioxygenase	mRNA
TN121416_c0_g1	W1	W2	139.968	24.192	82.0799	2.25973	5.29536e-10	oxygen-evolving enhancer protein chloroplastic; oxygen-evolving enhancer protein chloroplastic-like; photosystem ii oxygen-evolving complex protein 2 precursor	PF01789: PsbP	Photosynthesis	p93566|psbp_soltu Oxygen-evolving enhancer protein 2, chloroplast precursor (OEE2) (23 kDa subunit of oxygen evolving system of photosystem II) (OEC 23 kDa subunit) (23 kDa thylakoid membrane protein) - Solanum tuberosum (Potato) & (at1g06680 : 307.0) Encodes a 23 kD extrinsic protein that is part of photosystem II and participates in the regulation of oxygen evolution.; q9slq8|psbp_cucsa Oxygen-…	IPR002683: PsbP family	mRNA
TN117925_c1_g1	W1	W2	10.614	461.87	236.242	-4.95884	1.22233e-59	methanol o-anthraniloyltransferase-like	PF02458: Transferase family	alpha-Linolenic acid metabolism	at3g03480 acetyl CoA:(Z)-3-hexen-1-ol acetyltransferase (CHAT); at5g17540 HXXXD-type acyl-transferase family protein	IPR003480: Transferase	mRNA
SN.12266	W1	W2	9.63973	80.5606	45.1002	-2.45088	2.30927e-07	no annotation	no annotation	no annotation	at2g18969 BEST Arabidopsis thaliana protein match is: sequence-specific DNA binding transcription factors	no annotation	mRNA
TN128713_c0_g3	W1	W2	327.577	2597.21	1462.39	-2.03199	0.000550444	probable protein phosphatase 2c 51	PF00481: Protein phosphatase 2C	MAPK signaling pathway - plant	gnl|cdd|47660 no description available & (gnl|cdd|35917 : 214.0) no description available & (at5g59220 : 198.0) highly ABA-induced PP2C gene 1 (HAI1)	IPR001932: PPM-type phosphatase domain	mRNA
SN.24077	W1	W2	430.133	91.2359	260.684	2.16206	6.94834e-26	formimidoyltransferase-cyclodeaminase-like isoform x2; xylosyltransferase 1-like; formimidoyltransferase-cyclodeaminase-like	PF07837: Formiminotransferase domain, N-terminal subdomain	no annotation	at4g03340 Core-2/I-branching beta-1,6-N-acetylglucosaminyltransferase family protein; at2g20830 transferases	IPR012886:Formiminotransferase, N-terminal subdomain	mRNA
TN116380_c0_g2	W1	W2	46.3964	1.27748	23.8369	3.35202	4.21699e-10	transcription factor bhlh137-like	PF00010: Helix-loop-helix DNA-binding domain	no annotation	at4g34530 Encodes a transcription factor CIB1 (cryptochrome-interacting basic-helix-loop-helix). CIB1 interacts with CRY2 (cryptochrome 2) in a blue light-specific manner in yeast and Arabidopsis cells, and it acts together with additional CIB1-related proteins to promote CRY2-dependent floral initiation. CIB1 positively regulates FT expression.	IPR011598: Myc-type, basic helix-loop-helix (bHLH) domain	mRNA
SN.14462	W1	W2	492.648	2360.4	1426.53	-2.04934	3.12893e-09	no annotation	PF05910: Plant protein of unknown function (DUF868)	no annotation	gnl|cdd|69434 no description available & (at2g04220 : 232.0) Plant protein of unknown function (DUF868); gnl|cdd|69434 no description available & (at2g04220 : 234.0) Plant protein of unknown function (DUF868); gnl|cdd|69434 no description available & (at4g12690 : 234.0) Plant protein of unknown function (DUF868)	IPR008586:Protein of unknown function DUF868, plant	mRNA
SN.5637	W1	W2	131.015	25.2773	78.1462	2.15439	2.53228e-10	chloroplast stem-loop binding protein of 41 kda chloroplastic	PF01370: NAD dependent epimerase/dehydratase family	no annotation	at3g63140 Encodes a protein with ribonuclease activity that is involved in plastid rRNA maturation.	IPR001509:NAD-dependent epimerase/dehydratase	mRNA
SN.3774	W1	W2	30.0687	347.977	189.023	-3.14966	6.02598e-19	no annotation	no annotation	no annotation	no annotation	no annotation	lncRNA
SN.21755	W1	W2	13.4418	207.787	110.614	-3.22913	3.11753e-13	nudix hydrolase 1-like	PF00293: NUDIX domain	no annotation	gnl|cdd|72913 no description available & (at1g68760 : 135.0) Encodes a cytosol-localized nudix hydrolase that hydrolyzes 8-oxo-(d)GTP to its monophosphate form. This protective mechanism prevents the misincorporation of these oxidized nucleotides into DNA and RNA. NUDX1 also has a low level of dihydroneopterin triphosphate pyrophosphatase activity in vitro and may participate in the folate synthe…	IPR000086:NUDIX hydrolase domain	mRNA
SN.23240	W1	W2	49.6106	247.555	148.583	-2.04006	1.71609e-07	kda class iii heat shock protein	PF00011: Hsp20/alpha crystallin family	Protein processing in endoplasmic reticulum	at1g54050 HSP20-like chaperones superfamily protein	IPR002068:Alpha crystallin/Hsp20 domain	mRNA
TN109552_c0_g1	W1	W2	129.734	5.71503	67.7244	3.45264	7.19357e-13	vinorine synthase-like	PF02458: Transferase family	no annotation	at3g26040 HXXXD-type acyl-transferase family protein	IPR003480: Transferase	mRNA
SN.6286	W1	W2	303.494	3468.87	1886.18	-2.2648	0.000136537	no annotation	PF00011: Hsp20/alpha crystallin family	Protein processing in endoplasmic reticulum	p05477|hsp21_soybn 17.9 kDa class II heat shock protein - Glycine max (Soybean) & (at5g12020 : 145.0) 17.6 kDa class II heat shock protein (HSP17.6II)	IPR002068:Alpha crystallin/Hsp20 domain	mRNA
SN.23295	W1	W2	63.9941	8.53465	36.2644	2.3275	1.16259e-06	no annotation	PF03763: Remorin, C-terminal region	no annotation	at1g53860 Remorin family protein	IPR005516:Remorin, C-terminal	mRNA
SN.11272	W1	W2	76.5	11.7274	44.1137	2.3736	7.59436e-10	no annotation	no annotation	no annotation	no annotation	no annotation	mRNA
TN118154_c0_g1	W1	W2	64.5239	5.6871	35.1055	2.93137	4.14399e-12	nac domain-containing protein 100-like isoform x2; protein cup-shaped cotyledon 1-like	PF02365: No apical meristem (NAM) protein	no annotation	at2g24430 Arabidopsis NAC domain containing protein 39 (ANAC039)	IPR003441: NAC domain	mRNA
TN115088_c0_g1	W1	W2	29.735	267.768	148.751	-2.70616	5.85427e-11	gibberellin 20-oxidase	PF03171: 2OG-Fe(II) oxygenase superfamily; PF14226: non-haem dioxygenase in morphine synthesis N-terminal	Diterpenoid biosynthesis	at4g25420 Encodes gibberellin 20-oxidase that is involved in the later steps of the gibberellin biosynthetic pathway. Regulated by a circadian clock. Weak expression response to far red light.	IPR026992: Non-haem dioxygenase N-terminal domain; IPR005123: Oxoglutarate/iron-dependent dioxygenase	mRNA
TN122927_c0_g1	W1	W2	814.62	125.459	470.039	2.53989	6.49854e-21	cold-regulated 413 inner membrane protein chloroplastic-like	PF05562: Cold acclimation protein WCOR413	no annotation	at1g29390 Integral membrane protein in the inner envelope of chloroplasts. Provide freezing tolerance.; gnl|cdd|69104 no description available & (at1g29390 : 104.0) Integral membrane protein in the inner envelope of chloroplasts. Provide freezing tolerance.; gnl|cdd|69104 no description available & (at1g29390 : 108.0) Integral membrane protein in the inner envelope of chloroplasts. Provide freezi…	IPR008892: Cold-regulated 413 protein	mRNA
TN121535_c0_g5	W1	W2	340.37	54.6583	197.514	2.44456	4.26651e-16	chlorophyll a-b binding protein chloroplastic	PF00504: Chlorophyll A-B binding protein	Photosynthesis - antenna proteins	p27518|cb21_goshi Chlorophyll a-b binding protein 151, chloroplast precursor (LHCII type II CAB-151) (LHCP) - Gossypium hirsutum (Upland cotton) & (at2g05070 : 457.0) Encodes Lhcb2.2. Belongs to the Lhc super-gene family encodes the light-harvesting chlorophyll a/b-binding (LHC) proteins that constitute the antenna system of the photosynthetic apparatus.; p27519|cb23_orysa Chlorophyll a-b binding…	IPR022796: Chlorophyll A-B binding protein	mRNA
SN.26583	W1	W2	588.936	45.5668	317.251	3.1348	3.92929e-14	probable polygalacturonase	PF00295: Glycosyl hydrolases family 28	no annotation	at3g61490 Pectin lyase-like superfamily protein	IPR000743:Glycoside hydrolase, family 28	mRNA
TN122827_c0_g2	W1	W2	10.9399	274.648	142.794	-4.0461	1.01993e-27	palmitoyl-monogalactosyldiacylglycerol delta-7 chloroplastic-like	PF00487: Fatty acid desaturase	no annotation	at3g15850 Chloroplastic enzyme responsible for the synthesis of 16:1 fatty acids from galactolipids and sulpholipids. Uses ferredoxin as electron donor.	IPR005804: Fatty acid desaturase domain	mRNA
TN111780_c0_g1	W1	W2	40.8021	6.95368	23.8779	2.00507	6.92278e-05	gibberellin 3-beta-dioxygenase 1-like	PF14226: non-haem dioxygenase in morphine synthesis N-terminal; PF03171: 2OG-Fe(II) oxygenase superfamily	Diterpenoid biosynthesis	at1g15550 Involved in later steps of the gibberellic acid biosynthetic pathway. Activated by AGAMOUS in a cal-1, ap1-1 background. Deletion of 208 bp from -1016 to -809 (&#916	IPR026992: Non-haem dioxygenase N-terminal domain; IPR005123: Oxoglutarate/iron-dependent dioxygenase	mRNA
SN.17331	W1	W2	9.73812	102.768	56.2532	-2.97783	1.66247e-15	probable aquaporin tip-type	PF00230: Major intrinsic protein	no annotation	p21653|tip1_tobac Probable aquaporin TIP-type RB7-5A (Tonoplast intrinsic protein, root-specific RB7-5A) (TobRB7) (RT-TIP) - Nicotiana tabacum (Common tobacco) & (at4g17340 : 300.0) tonoplast intrinsic protein 2	IPR000425:Major intrinsic protein	mRNA
TN126397_c0_g2	W1	W2	28.4113	230.001	129.206	-2.4128	4.94074e-07	glycine cleavage system h protein mitochondrial	PF01597: Glycine cleavage H-protein	Glycine, serine and threonine metabolism	at2g35120 Single hybrid motif superfamily protein; gnl|cdd|80837 no description available & (at2g35120 : 103.0) Single hybrid motif superfamily protein; gnl|cdd|80837 no description available & (at2g35120 : 140.0) Single hybrid motif superfamily protein	IPR033753: Glycine cleavage system H-protein/Simiate	mRNA
TN112469_c0_g1	W1	W2	191.874	2128.97	1160.42	-3.17094	7.03625e-23	no annotation	no annotation	no annotation	no annotation	no annotation	mRNA
TN118172_c0_g1	W1	W2	52.5625	5.35754	28.96	2.67704	3.51322e-09	no annotation	no annotation	no annotation	no annotation	no annotation	mRNA
TN119525_c1_g2	W1	W2	1.70298	222.05	111.876	-4.92683	1.32303e-24	no annotation	no annotation	no annotation	no annotation	no annotation	mRNA
SN.24436	W1	W2	201.131	14.8065	107.969	3.18116	1.80873e-14	no annotation	PF12906: RING-variant domain	no annotation	at3g47550 RING/FYVE/PHD zinc finger superfamily protein	IPR011016:Zinc finger, RING-CH-type	mRNA
TN131472_c2_g7	W1	W2	19.2544	141.367	80.3108	-2.40428	5.00297e-08	lrr receptor-like serine threonine-protein kinase gso2	PF13855: Leucine rich repeat	no annotation	no annotation	IPR001611: Leucine-rich repeat	mRNA
SN.6274	W1	W2	296.015	56.5897	176.302	2.2501	3.68808e-17	photosystem ii subunit x	PF06596: Photosystem II reaction centre X protein (PsbX)	no annotation	no annotation	IPR009518:Photosystem II PsbX	mRNA
SN.27521	W1	W2	16986.9	3016.67	10001.8	2.39425	9.51233e-27	laccase-12-like	PF00394: Multicopper oxidase; PF07731: Multicopper oxidase; PF07732: Multicopper oxidase	no annotation	at2g40370 putative laccase, a member of laccase family of genes (17 members in Arabidopsis).	IPR001117:Multicopper oxidase, type 1; IPR011706:Multicopper oxidase, type 2; IPR011707:Multicopper oxidase, type 3	mRNA
TN111089_c0_g1	W1	W2	121.484	11.7274	66.6056	2.73485	2.73431e-09	no annotation	no annotation	no annotation	no annotation	no annotation	mRNA
TN107626_c0_g1	W1	W2	63.435	6.59004	35.0125	2.5179	4.48823e-07	squamosa promoter-binding-like protein 8	PF03110: SBP domain	no annotation	at1g02065 Encodes an SBP-box gene, a member of the SPL gene family. Mutants are affected in micro- and megasporogenesis, trichome formation on sepals, and stamen filament elongation.	IPR004333: Transcription factor, SBP-box	mRNA
SN.27869	W1	W2	3.09026	51.5801	27.3352	-3.03305	8.08404e-10	protein hothead-like	PF00732: GMC oxidoreductase; PF05199: GMC oxidoreductase	no annotation	at5g51950 Glucose-methanol-choline (GMC) oxidoreductase family protein	IPR000172:Glucose-methanol-choline oxidoreductase, N-terminal; IPR007867:Glucose-methanol-choline oxidoreductase, C-terminal	mRNA
SN.17883	W1	W2	4.44475	153.727	79.0859	-3.82909	2.08046e-15	auxin-induced protein 15a-like	PF02519: Auxin responsive protein	Plant hormone signal transduction	gnl|cdd|66231 no description available & (at4g38840 : 114.0) SAUR-like auxin-responsive protein family ; gnl|cdd|66231 no description available & (p32295|arg7_phaau : 124.0) Indole-3-acetic acid-induced protein ARG7 - Phaseolus aureus (Mung bean) (Vigna radiata) & (at4g38840 : 117.0) SAUR-like auxin-responsive protein family ; gnl|cdd|66231 no description available & (p32295|arg7_phaau : 94.4) In…	IPR003676:Small auxin-up RNA	mRNA
TN98905_c0_g1	W1	W2	2.13294	56.6512	29.3921	-3.47525	1.21288e-12	uncharacterized protein loc105352159	no annotation	no annotation	no annotation	no annotation	mRNA
TN108238_c0_g1	W1	W2	19.4629	156.55	88.0062	-2.34111	3.00655e-06	glutamine amidotransferase	PF07722: Peptidase C26	no annotation	at5g38200 Class I glutamine amidotransferase-like superfamily protein	IPR011697: Peptidase C26	mRNA
TN121871_c0_g1	W1	W2	189.238	30.4431	109.84	2.37535	1.14188e-11	protein nrt1 ptr family	PF00854: POT family	no annotation	at3g01350 Major facilitator superfamily protein; at5g14940 Major facilitator superfamily protein	IPR000109: Proton-dependent oligopeptide transporter family	mRNA
TN105426_c0_g1	W1	W2	104.216	4.41056	54.313	3.50571	1.64163e-13	no annotation	PF03171: 2OG-Fe(II) oxygenase superfamily	no annotation	at1g06620 encodes a protein whose sequence is similar to a 2-oxoglutarate-dependent dioxygenase	IPR005123: Oxoglutarate/iron-dependent dioxygenase	mRNA
TN130580_c1_g1	W1	W2	4.85777	32.5051	18.6814	-2.00641	0.000247527	no annotation	no annotation	no annotation	no annotation	no annotation	mRNA
TN124510_c2_g1	W1	W2	4.15056	70.4909	37.3207	-3.13125	7.65969e-11	nudix hydrolase 1-like	PF00293: NUDIX domain	no annotation	at1g68760 Encodes a cytosol-localized nudix hydrolase that hydrolyzes 8-oxo-(d)GTP to its monophosphate form. This protective mechanism prevents the misincorporation of these oxidized nucleotides into DNA and RNA. NUDX1 also has a low level of dihydroneopterin triphosphate pyrophosphatase activity in vitro and may participate in the folate synthesis pathway.	IPR000086: NUDIX hydrolase domain	mRNA
SN.22783	W1	W2	191.032	16.226	103.629	3.10411	5.49587e-16	dna (cytosine-5)-methyltransferase drm2-like	PF00145: C-5 cytosine-specific DNA methylase	no annotation	at5g14620 A putative DNA methyltransferase with rearranged catalytic domains	IPR029063:S-adenosyl-L-methionine-dependent methyltransferase	mRNA
SN.24568	W1	W2	924.997	181.061	553.029	2.2317	2.75223e-18	protein nrt1 ptr family	PF00854: POT family	no annotation	at5g14940 Major facilitator superfamily protein	IPR000109:Proton-dependent oligopeptide transporter family	mRNA
TN129048_c0_g2	W1	W2	39.6029	6.28841	22.9457	2.03067	9.92903e-05	no annotation	no annotation	no annotation	no annotation	no annotation	mRNA
TN119417_c3_g1	W1	W2	119.6	932.441	526.02	-2.01102	0.000655434	21 kda protein; cyclin-dependent kinase c-2-like	PF00069: Protein kinase domain; PF04043: Plant invertase/pectin methylesterase inhibitor	no annotation	at5g10270 Encodes CDKC; at5g62360 Plant invertase/pectin methylesterase inhibitor superfamily protein	IPR006501: Pectinesterase inhibitor domain; IPR000719: Protein kinase domain	mRNA
gene00581-v1.0-hybrid	W1	W2	46.0648	3.45789	24.7614	2.70288	2.54913e-07	protein too many mouths-like	PF13855: Leucine rich repeat	no annotation	at2g42800 receptor like protein 29 (RLP29)	IPR001611:Leucine-rich repeat	mRNA
SN.10943	W1	W2	100.389	21.7583	61.0738	2.04084	3.4521e-11	nad h-quinone oxidoreductase subunit chloroplastic-like	PF11909: NADH-quinone oxidoreductase cyanobacterial subunit N	no annotation	at5g58260 Encodes subunit NDH-N of NAD(P)H:plastoquinone dehydrogenase complex (Ndh complex) present in the thylakoid membrane of chloroplasts. This subunit is thought to be required for Ndh complex assembly.	IPR020874:NAD(P)H-quinone oxidoreductase, subunit N	mRNA
TN130033_c0_g3	W1	W2	18.1469	368.081	193.114	-3.59618	4.78125e-17	protein trichome birefringence-like 19	PF13839: GDSL/SGNH-like Acyl-Esterase family found in Pmr5 and Cas1p; PF14416: PMR5 N terminal Domain	no annotation	at5g15900 Encodes a member of the TBL (TRICHOME BIREFRINGENCE-LIKE) gene family containing a plant-specific DUF231 (domain of unknown function) domain. TBL gene family has 46 members, two of which (TBR/AT5G06700 and TBL3/AT5G01360) have been shown to be involved in the synthesis and deposition of secondary wall cellulose, presumably by influencing the esterification state of pectic polymers. A no…	IPR026057: PC-Esterase; IPR025846: PMR5 N-terminal domain	mRNA
TN102692_c0_g1	W1	W2	240.24	45.1464	142.693	2.19072	1.10319e-10	glucuronoxylan 4-o-methyltransferase 1	PF04669: Polysaccharide biosynthesis	no annotation	at1g09610 Protein of unknown function (DUF579)	IPR021148: Polysaccharide biosynthesis domain	mRNA
SN.14178	W1	W2	1544.7	286.788	915.746	2.30357	1.84083e-19	probable pectate lyase 5	PF00544: Pectate lyase	Pentose and glucuronate interconversions	at1g67750 Pectate lyase family protein	IPR002022:Pectate lyase/Amb allergen	mRNA
SN.7955	W1	W2	789.775	112.404	451.089	2.6365	2.73137e-21	uncharacterized protein at1g04910-like isoform x1	PF10250: GDP-fucose protein O-fucosyltransferase	no annotation	at1g29200 O-fucosyltransferase family protein	IPR019378:GDP-fucose protein O-fucosyltransferase	mRNA
TN127323_c0_g2	W1	W2	3.50894	46.7084	25.1087	-2.73529	1.2191e-07	probable e3 ubiquitin-protein ligase log2	no annotation	no annotation	at3g09770 RING/U-box superfamily protein	no annotation	mRNA
TN129393_c1_g1	W1	W2	8.69934	59.0059	33.8526	-2.24525	1.53863e-06	probable lrr receptor-like serine threonine-protein kinase at4g36180; receptor-like protein 12	PF00560: Leucine Rich Repeat; PF13855: Leucine rich repeat	no annotation	at2g34930 disease resistance family protein / LRR family protein	IPR001611: Leucine-rich repeat	mRNA
SN.19143	W1	W2	423.854	5113.77	2768.81	-3.36548	4.24605e-34	aspartic proteinase nepenthesin-1-like	PF14543: Xylanase inhibitor N-terminal; PF14541: Xylanase inhibitor C-terminal	no annotation	at1g09750 Eukaryotic aspartyl protease family protein	IPR032799:Xylanase inhibitor, C-terminal; IPR032861:Xylanase inhibitor, N-terminal	mRNA
TN126539_c0_g1	W1	W2	109.822	21.5012	65.6613	2.09216	2.10066e-08	no annotation	no annotation	no annotation	no annotation	no annotation	lncRNA
TN128138_c1_g1	W1	W2	14.6682	75.8157	45.242	-2.09258	4.42743e-08	hva22-like protein c	PF03134: TB2/DP1, HVA22 family	no annotation	at1g69700 Part of the AtHVA22 family. Protein expression is ABA- and stress-inducible.	IPR004345: TB2/DP1/HVA22-related protein	mRNA
SN.349	W1	W2	243.779	53.6043	148.692	2.06868	1.70757e-15	no annotation	no annotation	no annotation	no annotation	no annotation	mRNA
TN109522_c0_g4	W1	W2	38.7313	4.10231	21.4168	2.177	0.000168467	no annotation	no annotation	no annotation	no annotation	no annotation	mRNA
SN.7059	W1	W2	935.782	201.298	568.54	2.15553	6.87809e-31	jasmonate o-methyltransferase-like	PF03492: SAM dependent carboxyl methyltransferase	alpha-Linolenic acid metabolism	gnl|cdd|86349 no description available & (at1g19640 : 357.0) Encodes a S-adenosyl-L-methionine:jasmonic acid carboxyl methyltransferase that catalyzes the formation of methyljasmonate from jasmonic acid. Its expression is induced in response to wounding or methyljasmonate treatment.	IPR005299:SAM dependent carboxyl methyltransferase	mRNA
SN.7446	W1	W2	26871	3409.79	15140.4	2.86404	1.92841e-39	trna wybutosine-synthesizing protein 2 3 4; trna wybutosine-synthesizing protein 2 3 4 isoform x1; peroxidase 42	PF02676: Methyltransferase TYW3; PF02475: Met-10+ like-protein; PF13415: Galactose oxidase, central domain; PF13418: Galactose oxidase, central domain; PF00141: Peroxidase; PF07646: Kelch motif	Phenylpropanoid biosynthesis	at4g04670 Met-10+ like family protein / kelch repeat-containing protein; at4g21960 Encodes AT4g21960 (AT4g21960/T8O5_170).	IPR002016:Haem peroxidase, plant/fungal/bacterial; IPR003827:tRNA wybutosine-synthesizing protein; IPR011498:Kelch repeat type 2; IPR030382:SAM-dependent methyltransferase TRM5/TYW2-type	mRNA
SN.26417	W1	W2	236.477	10.4281	123.453	3.79564	1.96353e-20	no annotation	PF00168: C2 domain	no annotation	q7f9x0|erg3_orysa Elicitor-responsive protein 3 (16 kDa phloem protein) (RPP16) - Oryza sativa (Rice) & (at1g63220 : 119.0) Calcium-dependent lipid-binding (CaLB domain) family protein	IPR000008:C2 domain	mRNA
SN.59	W1	W2	4606.94	737.506	2672.22	2.46869	7.85695e-18	cellulose synthase a catalytic subunit 7	PF14569: Zinc-binding RING-finger; PF03552: Cellulose synthase	no annotation	at5g17420 Encodes a xylem-specific cellulose synthase that is phosphorylated on one or more serine residues (on either S185 or one of S180 or S181).	IPR005150:Cellulose synthase; IPR027934:Cellulose synthase, RING-type zinc finger	mRNA
gene32000-v1.0-hybrid	W1	W2	152.684	10.3448	81.5143	3.19139	3.42797e-13	no annotation	PF03018: Dirigent-like protein	no annotation	p13240|dr206_pea Disease resistance response protein 206 - Pisum sativum (Garden pea) & (gnl|cdd|66675 : 200.0) no description available & (at1g64160 : 191.0) Disease resistance-responsive (dirigent-like protein) family protein	IPR004265:Plant disease resistance response protein	mRNA
SN.14733	W1	W2	29.9407	1.89964	15.9202	2.74995	3.03647e-07	exopolygalacturonase-like	PF00295: Glycosyl hydrolases family 28; PF00170: bZIP transcription factor	no annotation	gnl|cdd|84675 no description available & (at1g78400 : 190.0) Pectin lyase-like superfamily protein	IPR000743:Glycoside hydrolase, family 28; IPR004827:Basic-leucine zipper domain	mRNA
TN117452_c0_g1	W1	W2	50.2861	278.178	164.232	-2.25936	3.00783e-12	no annotation	no annotation	no annotation	no annotation	no annotation	mRNA
SN.7181	W1	W2	1360.04	5954.3	3657.17	-2.04097	1.09297e-18	ethylene-responsive transcription factor erf003-like	PF00847: AP2 domain	no annotation	at5g25190 encodes a member of the ERF (ethylene response factor) subfamily B-6 of ERF/AP2 transcription factor family. The protein contains one AP2 domain. There are 12 members in this subfamily including RAP2.11.	IPR001471:AP2/ERF domain	mRNA
SN.7440	W1	W2	447.868	97.9348	272.901	2.0723	4.55778e-15	atp synthase gamma chloroplastic	PF00231: ATP synthase	Oxidative phosphorylation	p29790|atpg_tobac ATP synthase gamma chain, chloroplast precursor (EC 3.6.3.14) - Nicotiana tabacum (Common tobacco) & (at4g04640 : 497.0) One of two genes (with ATPC2) encoding the gamma subunit of Arabidopsis chloroplast ATP synthase.	IPR000131:ATP synthase, F1 complex, gamma subunit	mRNA
SN.8450	W1	W2	57.2805	3.8045	30.5425	2.87446	2.16416e-08	zinc transporter 1-like	PF02535: ZIP Zinc transporter	no annotation	at3g12750 A member of Zrt- and Irt-related protein (ZIP) family. transcript is induced in response to zinc deficiency in the root.	IPR003689:Zinc/iron permease	mRNA
SN.20538	W1	W2	40.0471	351.674	195.861	-2.08319	0.000442656	no annotation	PF07107: Wound-induced protein WI12	no annotation	at5g01740 Nuclear transport factor 2 (NTF2) family protein	IPR009798:Wound-induced protein, Wun1	mRNA
TN131121_c6_g3	W1	W2	2.443	26.6868	14.5649	-2.34297	2.97656e-05	no annotation	no annotation	no annotation	no annotation	no annotation	mRNA
SN.16913	W1	W2	70.7597	14.4467	42.6032	2.00341	4.24117e-07	photosynthetic ndh subunit of subcomplex b chloroplastic	no annotation	no annotation	at1g18730 likely a subunit of the chloroplast NAD(P)H dehydrogenase complex, involved in PSI cyclic electron transport. Located on the thylakoid membrane. Mutant has impaired NAD(P)H dehydrogenase activity.	no annotation	mRNA
SN.4940	W1	W2	6.14666	167.189	86.6678	-3.84656	1.42108e-18	no annotation	PF03087: Arabidopsis protein of unknown function	no annotation	at2g17070 Arabidopsis protein of unknown function (DUF241)	IPR004320:Protein of unknown function DUF241, plant	mRNA
TN108011_c0_g1	W1	W2	389.027	23.9946	206.511	3.40355	1.60136e-16	acyl-	PF03405: Fatty acid desaturase	Fatty acid biosynthesis	at1g43800 Plant stearoyl-acyl-carrier-protein desaturase family protein; gnl|cdd|67043 no description available & (at1g43800 : 148.0) Plant stearoyl-acyl-carrier-protein desaturase family protein; gnl|cdd|67043 no description available & (at1g43800 : 529.0) Plant stearoyl-acyl-carrier-protein desaturase family protein	IPR005067: Fatty acid desaturase, type 2	mRNA
TN85576_c0_g1	W1	W2	270.193	44.9214	157.557	2.42999	7.27101e-19	no annotation	PF05617: Prolamin-like	no annotation	gnl|cdd|70386 no description available & (at1g76750 : 107.0) Protein of unknown function (DUF1278)	IPR008502: Prolamin-like domain	mRNA
SN.869	W1	W2	691.457	145.362	418.409	2.15114	8.04237e-20	respiratory burst oxidase homolog protein e; respiratory burst oxidase homolog protein e isoform x2	PF08414: Respiratory burst NADPH oxidase; PF01794: Ferric reductase like transmembrane component; PF08022: FAD-binding domain; PF08030: Ferric reductase NAD binding domain	MAPK signaling pathway - plant	at1g19230 Riboflavin synthase-like superfamily protein	IPR013112:FAD-binding 8; IPR013121:Ferric reductase, NAD binding domain; IPR013130:Ferric reductase transmembrane component-like domain; IPR013623:NADPH oxidase Respiratory burst	mRNA
TN112961_c0_g1	W1	W2	78.0252	13.1914	45.6083	2.19173	1.71483e-07	anthranilate synthase alpha subunit chloroplastic	PF04715: Anthranilate synthase component I, N terminal region	Phenylalanine, tyrosine and tryptophan biosynthesis	at5g05730 ASA1 encodes the alpha subunit of anthranilate synthase, which catalyzes the rate-limiting step of tryptophan synthesis. ASA1 is induced by ethylene, and forms a link between ethylene signalling and auxin synthesis in roots.	IPR006805: Anthranilate synthase component I, N-terminal	mRNA
TN133340_c10_g4	W1	W2	6.5992	44.0659	25.3325	-2.21445	2.52833e-06	no annotation	no annotation	no annotation	no annotation	no annotation	mRNA
TN91123_c0_g1	W1	W2	3.07333	74.3564	38.7149	-3.1356	4.42856e-09	glycosyl hydrolase family 7 protein	PF00734: Fungal cellulose binding domain; PF00840: Glycosyl hydrolase family 7	no annotation	no annotation	IPR000254: Cellulose-binding domain, fungal; IPR001722: Glycoside hydrolase, family 7	mRNA
TN126037_c0_g1	W1	W2	96.1081	8.19848	52.1533	2.90803	6.6594e-11	cystinosin homolog	PF04193: PQ loop repeat	no annotation	at5g40670 PQ-loop repeat family protein / transmembrane family protein	IPR006603: PQ-loop repeat	mRNA
TN124284_c0_g1	W1	W2	8.38364	56.3989	32.3912	-2.31925	6.77445e-08	hydroquinone glucosyltransferase-like	PF00201: UDP-glucoronosyl and UDP-glucosyl transferase	no annotation	at1g01420 UDP-glucosyl transferase 72B3 (UGT72B3)	IPR002213: UDP-glucuronosyl/UDP-glucosyltransferase	mRNA
SN.27671	W1	W2	1513.86	291.939	902.898	2.32293	5.54164e-45	cyclic nucleotide-gated ion channel 2	PF00027: Cyclic nucleotide-binding domain; PF00520: Ion transport protein	Plant-pathogen interaction	at5g15410 defense, no death gene (DND1) encodes a mutated cyclic nucleotide-gated cation channel	IPR000595:Cyclic nucleotide-binding domain; IPR005821:Ion transport domain	mRNA
TN104514_c0_g1	W1	W2	11.8541	66.5732	39.2137	-2.00524	3.5663e-05	no annotation	no annotation	no annotation	no annotation	no annotation	mRNA
SN.4372	W1	W2	150.516	32.9412	91.7284	2.05832	2.35025e-13	tmv resistance protein n-like	PF07725: Leucine Rich Repeat; PF00931: NB-ARC domain; PF01582: TIR domain	no annotation	at5g17680 disease resistance protein (TIR-NBS-LRR class), putative; at4g19510 Disease resistance protein (TIR-NBS-LRR class)	IPR000157:Toll/interleukin-1 receptor homology (TIR) domain; IPR002182:NB-ARC; IPR011713:Leucine-rich repeat 3	mRNA
SN.17885	W1	W2	32.3615	213.892	123.127	-2.20184	4.06237e-06	auxin-induced protein 15a-like	PF02519: Auxin responsive protein	Plant hormone signal transduction	gnl|cdd|66231 no description available & (p32295|arg7_phaau : 124.0) Indole-3-acetic acid-induced protein ARG7 - Phaseolus aureus (Mung bean) (Vigna radiata) & (at4g38840 : 114.0) SAUR-like auxin-responsive protein family ; gnl|cdd|66231 no description available & (p33080|ax10a_soybn : 103.0) Auxin-induced protein X10A - Glycine max (Soybean) & (at4g38840 : 90.1) SAUR-like auxin-responsive protei…	IPR003676:Small auxin-up RNA	mRNA
SN.15470	W1	W2	258.932	44.8338	151.883	2.37542	6.68458e-18	dna-damage-repair toleration protein drt100	PF13855: Leucine rich repeat; PF08263: Leucine rich repeat N-terminal domain; PF13516: Leucine Rich repeat	no annotation	at5g23400 Leucine-rich repeat (LRR) family protein	IPR001611:Leucine-rich repeat; IPR013210:Leucine-rich repeat-containing N-terminal, plant-type	mRNA
SN.26187	W1	W2	582.011	91.207	336.609	2.44056	1.05757e-13	uncharacterized protein tcm_042103; uncharacterized protein partial; uncharacterized protein loc101293845	PF14389: Leucine-zipper of ternary complex factor MIP1; PF04784: Protein of unknown function, DUF547	no annotation	at5g60720 Protein of unknown function, DUF547	IPR006869:Domain of unknown function DUF547; IPR025757:Ternary complex factor MIP1, leucine-zipper	mRNA
SN.14135	W1	W2	433.404	85.1089	259.256	2.25989	1.90478e-25	inorganic phosphate transporter 2- chloroplastic	PF01384: Phosphate transporter family	no annotation	at3g26570 low affinity phosphate transporter	IPR001204:Phosphate transporter	mRNA
SN.26899	W1	W2	64.0467	12.6696	38.3582	2.00581	2.14328e-06	no annotation	no annotation	no annotation	no annotation	no annotation	mRNA
SN.24770	W1	W2	1031.69	112.78	572.235	3.03369	1.50285e-34	glycerol-3-phosphate dehydrogenase	PF07479: NAD-dependent glycerol-3-phosphate dehydrogenase C-terminus; PF01210: NAD-dependent glycerol-3-phosphate dehydrogenase N-terminus	Glycerophospholipid metabolism	at5g40610 NAD-dependent glycerol-3-phosphate dehydrogenase family protein	IPR006109:Glycerol-3-phosphate dehydrogenase, NAD-dependent, C-terminal; IPR011128:Glycerol-3-phosphate dehydrogenase, NAD-dependent, N-terminal	mRNA
SN.6655	W1	W2	55.6637	4.43281	30.0482	2.65308	4.77579e-07	probably inactive leucine-rich repeat receptor-like protein kinase at2g25790	PF13855: Leucine rich repeat; PF00560: Leucine Rich Repeat; PF08263: Leucine rich repeat N-terminal domain; PF07714: Protein tyrosine kinase	no annotation	at2g25790 Leucine-rich receptor-like protein kinase family protein	IPR001245:Serine-threonine/tyrosine-protein kinase catalytic domain; IPR001611:Leucine-rich repeat; IPR013210:Leucine-rich repeat-containing N-terminal, plant-type	mRNA
SN.19625	W1	W2	1298.55	161.911	730.232	2.86993	1.37001e-34	photosystem i reaction center subunit chloroplastic	PF02605: Photosystem I reaction centre subunit XI	Photosynthesis	q41385|psal_spiol Photosystem I reaction center subunit XI, chloroplast precursor (PSI-L) (PSI subunit V) - Spinacia oleracea (Spinach) & (at4g12800 : 260.0) Encodes subunit L of photosystem I reaction center.	IPR003757:Photosystem I PsaL, reaction centre subunit XI	mRNA
SN.21120	W1	W2	3.48743	61.1764	32.3319	-3.23066	3.33416e-12	uncharacterized protein loc105352159	no annotation	no annotation	no annotation	no annotation	mRNA
TN113792_c0_g2	W1	W2	1491.96	86.8708	789.418	3.85054	7.33356e-46	vacuolar-processing enzyme-like	PF01650: Peptidase C13 family	no annotation	gnl|cdd|36562 no description available & (gnl|cdd|85592 : 339.0) no description available & (at2g25940 : 332.0) Encodes a vacuolar processing enzyme belonging to a novel group of cysteine proteinases that is expressed in vegetative organs and is upregulated in association with various types of cell death and under stressed conditions.; gnl|cdd|36562 no description available & (p49043|vpe_citsi : …	IPR001096: Peptidase C13, legumain	mRNA
TN132652_c0_g3	W1	W2	74.3839	4.72969	39.5568	3.15963	6.03861e-12	sucrose synthase 2	PF00862: Sucrose synthase	Starch and sucrose metabolism	o24301|sus2_pea Sucrose synthase 2 (EC 2.4.1.13) (Sucrose-UDP glucosyltransferase 2) - Pisum sativum (Garden pea) & (at4g02280 : 248.0) Encodes a protein with sucrose synthase activity (SUS3). It appears to be important for sucrose metabolism in developing seeds, especially during the late maturation phase, about 18 days after flowering.	IPR000368: Sucrose synthase	mRNA
TN72010_c0_g1	W1	W2	283.934	58.3648	171.149	2.16349	2.99778e-17	inorganic pyrophosphatase 1-like	PF06888: Putative Phosphatase	Vitamin B6 metabolism	at1g73010 phosphate starvation-induced gene 2 (PS2)	IPR016965: Phosphatase PHOSPHO-type	mRNA
TN122359_c2_g4	W1	W2	41.0414	258.998	150.02	-2.44108	7.2644e-15	3-ketoacyl- synthase 6	PF08392: FAE1/Type III polyketide synthase-like protein; PF08541: 3-Oxoacyl-[acyl-carrier-protein (ACP)] synthase III C terminal	Fatty acid elongation	at1g68530 Encodes KCS6, a member of the 3-ketoacyl-CoA synthase family involved in the biosynthesis of VLCFA (very long chain fatty acids).	IPR013747: 3-Oxoacyl-[acyl-carrier-protein (ACP)] synthase III, C-terminal; IPR013601: FAE1/Type III polyketide synthase-like protein	mRNA
SN.12998	W1	W2	1408.84	6112.83	3760.83	-2.01103	2.2492e-15	probable pectate lyase 8	PF00544: Pectate lyase	Pentose and glucuronate interconversions	at4g13710 Pectin lyase-like superfamily protein	IPR002022:Pectate lyase/Amb allergen	mRNA
SN.8070	W1	W2	594.377	122.373	358.375	2.09866	4.27064e-11	auxin-repressed protein	PF05564: Dormancy/auxin associated protein	no annotation	q05349|12kd_fraan Auxin-repressed 12.5 kDa protein - Fragaria ananassa (Strawberry) & (at1g28330 : 105.0) dormancy-associated protein (DRM1); q05349|12kd_fraan Auxin-repressed 12.5 kDa protein - Fragaria ananassa (Strawberry) & (at1g28330 : 116.0) dormancy-associated protein (DRM1)	IPR008406:Dormancy/auxin associated protein	mRNA
SN.4110	W1	W2	4.32019	31.5922	17.9562	-2.09551	0.000131206	homeobox-leucine zipper protein athb-52-like	PF00046: Homeobox domain	no annotation	at5g53980 Encodes a homeodomain leucine zipper class I (HD-Zip I) protein.	IPR001356:Homeobox domain	mRNA
SN.11721	W1	W2	147.249	18.3075	82.7784	2.6829	7.03815e-14	no annotation	PF13445: RING-type zinc-finger; PF13923: Zinc finger, C3HC4 type (RING finger)	no annotation	at1g06770 Encodes a C3HC4 RING-domain-containing ubiquitin E3 ligase capable of interacting with DREB2A. The DRIP1-GFP fusion protein is nuclear-localized. DRIP1 seems to be involved in regulating stress-related transcriptional changes and drought tolerance.; at2g30580 Encodes a C3HC4 RING-domain-containing ubiquitin E3 ligase capable of interacting with DREB2A. DRIP2 seems to be involved in regu…	IPR027370:RING-type zinc-finger, LisH dimerisation motif	mRNA
SN.14222	W1	W2	544.913	54.9826	299.948	2.86226	6.3529e-13	vinorine synthase-like	PF02458: Transferase family	no annotation	at1g24430 HXXXD-type acyl-transferase family protein	IPR003480:Transferase	mRNA
SN.10560	W1	W2	190.866	11.9476	101.407	3.22684	1.16756e-12	isoform 1	PF01964: Radical SAM ThiC family	Thiamine metabolism	at2g29630 thiaminC (THIC)	IPR002817:Phosphomethylpyrimidine synthase	mRNA
TN128779_c1_g1	W1	W2	261.504	53.1616	157.333	2.07905	2.54877e-09	probable beta-d-xylosidase 7	PF00933: Glycosyl hydrolase family 3 N terminal domain; PF01915: Glycosyl hydrolase family 3 C-terminal domain; PF14310: Fibronectin type III-like domain	Amino sugar and nucleotide sugar metabolism	at1g78060 Glycosyl hydrolase family protein	IPR026891: Fibronectin type III-like domain; IPR002772: Glycoside hydrolase family 3 C-terminal domain; IPR001764: Glycoside hydrolase, family 3, N-terminal	mRNA
TN99469_c0_g2	W1	W2	2.69768	38.4081	20.5529	-2.31475	0.000109138	no annotation	PF05792: Candida agglutinin-like (ALS)	no annotation	no annotation	IPR008440: Agglutinin-like protein repeat	mRNA
TN119210_c1_g4	W1	W2	47.4603	6.24865	26.8545	2.3414	8.00239e-07	alpha beta-hydrolases superfamily	no annotation	no annotation	at5g42930 alpha/beta-Hydrolases superfamily protein	no annotation	mRNA
TN128548_c0_g5	W1	W2	44.1994	6.28133	25.2403	2.24452	3.30003e-06	no annotation	no annotation	no annotation	no annotation	no annotation	mRNA
TN133106_c4_g4	W1	W2	7.56109	51.484	29.5226	-2.08875	7.3415e-05	retrovirus-related pol polyprotein from transposon tnt 1-94	PF13976: GAG-pre-integrase domain	no annotation	no annotation	IPR025724: GAG-pre-integrase domain	mRNA
SN.18561	W1	W2	1719.82	272.164	995.99	2.49245	5.20221e-19	chlorophyll a-b binding protein cp24 chloroplastic	PF00504: Chlorophyll A-B binding protein	Photosynthesis - antenna proteins	at1g15820 Lhcb6 protein (Lhcb6), light harvesting complex of photosystem II.	IPR022796:Chlorophyll A-B binding protein	mRNA
SN.25852	W1	W2	27.2235	1.59093	14.4072	2.28697	0.000188997	laccase-12-like	PF07731: Multicopper oxidase; PF07732: Multicopper oxidase; PF00394: Multicopper oxidase	no annotation	at5g05390 putative laccase, a member of laccase family of genes (17 members in Arabidopsis).	IPR001117:Multicopper oxidase, type 1; IPR011706:Multicopper oxidase, type 2; IPR011707:Multicopper oxidase, type 3	mRNA
SN.2519	W1	W2	106682	16585.7	61633.7	2.56903	2.18069e-28	uncharacterized protein loc105641632	PF04702: Vicilin N terminal region	no annotation	at5g65250 unknown protein	IPR006792:Vicilin, N-terminal	mRNA
TN125786_c0_g1	W1	W2	7.25104	52.1038	29.6774	-2.04813	0.00023404	no annotation	PF00295: Glycosyl hydrolases family 28	no annotation	q05967|pglr_tobac Polygalacturonase precursor (EC 3.2.1.15) (PG) (Pectinase) - Nicotiana tabacum (Common tobacco) & (at3g07820 : 80.9) Pectin lyase-like superfamily protein; q39786|pglr_goshi Polygalacturonase precursor (EC 3.2.1.15) (PG) (Pectinase) - Gossypium hirsutum (Upland cotton) & (at3g07840 : 310.0) Pectin lyase-like superfamily protein	IPR000743: Glycoside hydrolase, family 28	mRNA
SN.22875	W1	W2	29.2027	3.79882	16.5008	2.14033	8.50051e-05	photosynthetic ndh subunit of subcomplex b chloroplastic isoform x1	PF00111: 2Fe-2S iron-sulfur cluster binding domain	no annotation	at3g16250 encodes a novel subunit of the chloroplast NAD(P)H dehydrogenase complex, involved in cyclic electron flow around photosystem I to produce ATP. Contains a 4Fe-4S cluster.	IPR001041:2Fe-2S ferredoxin-type iron-sulfur binding domain	mRNA
TN107024_c0_g1	W1	W2	0	122.926	61.4631	-5.3857	7.48058e-29	no annotation	PF15913: Furin-like repeat, cysteine-rich	no annotation	no annotation	IPR006212: Furin-like repeat	mRNA
SN.11815	W1	W2	33.2337	300.445	166.84	-2.88598	1.64892e-18	swi snf-related matrix-associated actin-dependent regulator of chromatin subfamily a member 3-like 3	PF00176: SNF2 family N-terminal domain; PF00271: Helicase conserved C-terminal domain; PF00097: Zinc finger, C3HC4 type (RING finger); PF08797: HIRAN domain; PF13920: Zinc finger, C3HC4 type (RING finger)	no annotation	at5g43530 Helicase protein with RING/U-box domain	IPR000330:SNF2-related, N-terminal domain; IPR001650:Helicase, C-terminal; IPR014905:HIRAN domain; IPR018957:Zinc finger, C3HC4 RING-type	mRNA
SN.17591	W1	W2	56.8721	7.56589	32.219	2.16907	4.78949e-05	uncharacterized protein at1g04910-like isoform x1; uncharacterized protein at1g04910-like isoform x2	PF10250: GDP-fucose protein O-fucosyltransferase	no annotation	at1g11990 O-fucosyltransferase family protein; at1g29200 O-fucosyltransferase family protein	IPR019378:GDP-fucose protein O-fucosyltransferase	mRNA
TN131165_c4_g1	W1	W2	88.7578	7.8069	48.2823	2.78481	3.50378e-09	65-kda microtubule-associated protein 8; 65-kda microtubule-associated protein 8-like	PF03999: Microtubule associated protein (MAP65/ASE1 family)	no annotation	at1g27920 microtubule-associated protein 65-8 (MAP65-8)	no annotation	mRNA
SN.10988	W1	W2	8.16427	70.6959	39.4301	-2.05836	0.000517849	no annotation	PF00295: Glycosyl hydrolases family 28	no annotation	q39786|pglr_goshi Polygalacturonase precursor (EC 3.2.1.15) (PG) (Pectinase) - Gossypium hirsutum (Upland cotton) & (at3g07840 : 318.0) Pectin lyase-like superfamily protein; q39786|pglr_goshi Polygalacturonase precursor (EC 3.2.1.15) (PG) (Pectinase) - Gossypium hirsutum (Upland cotton) & (at5g48140 : 251.0) Pectin lyase-like superfamily protein	IPR000743:Glycoside hydrolase, family 28	mRNA
SN.17218	W1	W2	24.661	233.06	128.86	-3.01073	2.02903e-25	no annotation	PF13976: GAG-pre-integrase domain; PF14223: gag-polypeptide of LTR copia-type	no annotation	no annotation	IPR025724:GAG-pre-integrase domain	mRNA
SN.5364	W1	W2	161.936	10.5603	86.248	3.31215	2.5828e-15	inorganic phosphate transporter 1-4	PF00083: Sugar (and other) transporter	no annotation	at2g38940 Encodes Pht1	IPR005828:Major facilitator, sugar transporter-like	mRNA
gene03564-v1.0-hybrid	W1	W2	164.581	33.454	99.0176	2.10857	6.83703e-11	no annotation	PF05910: Plant protein of unknown function (DUF868)	no annotation	at2g27770 Plant protein of unknown function (DUF868)	IPR008586:Protein of unknown function DUF868, plant	mRNA
TN109656_c1_g2	W1	W2	1.38728	47.493	24.4401	-3.13407	1.78514e-08	no annotation	no annotation	no annotation	no annotation	no annotation	mRNA
SN.8141	W1	W2	371.647	33.7968	202.722	3.08923	2.36526e-18	photosystem i reaction center subunit chloroplastic	PF01241: Photosystem I psaG / psaK	Photosynthesis	at1g30380 Encodes subunit K of photosystem I reaction center.	IPR000549:Photosystem I PsaG/PsaK protein	mRNA
TN109632_c0_g1	W1	W2	31.6139	0.308242	15.9611	3.0785	1.59327e-07	no annotation	PF03018: Dirigent-like protein	no annotation	at2g21100 Disease resistance-responsive (dirigent-like protein) family protein	IPR004265: Plant disease resistance response protein	mRNA
SN.7541	W1	W2	831.7	95.2047	463.452	2.91697	1.78427e-24	oxygen-evolving enhancer protein 3- chloroplastic	PF05757: Oxygen evolving enhancer protein 3 (PsbQ)	Photosynthesis	gnl|cdd|69290 no description available & (at4g05180 : 237.0) Encodes the PsbQ subunit of the oxygen evolving complex of photosystem II.	IPR008797:Oxygen-evolving enhancer protein 3	mRNA
TN125061_c0_g1	W1	W2	131.007	28.3275	79.6675	2.03792	7.0977e-11	zinc transporter 1-like	PF02535: ZIP Zinc transporter	no annotation	at1g05300 member of Fe(II) transporter isolog family; gnl|cdd|36771 no description available & (at3g12750 : 125.0) A member of Zrt- and Irt-related protein (ZIP) family. transcript is induced in response to zinc deficiency in the root.	IPR003689: Zinc/iron permease	mRNA
SN.10243	W1	W2	1058.28	52.5271	555.402	3.94232	4.00516e-34	no annotation	PF03171: 2OG-Fe(II) oxygenase superfamily; PF14226: non-haem dioxygenase in morphine synthesis N-terminal	no annotation	at1g06620 encodes a protein whose sequence is similar to a 2-oxoglutarate-dependent dioxygenase	IPR005123:Oxoglutarate/iron-dependent dioxygenase; IPR026992:Non-haem dioxygenase N-terminal domain	mRNA
TN131209_c0_g1	W1	W2	68.1895	419.789	243.989	-2.46941	1.73856e-20	gibberellin 2-beta-dioxygenase 1-like	PF03171: 2OG-Fe(II) oxygenase superfamily; PF14226: non-haem dioxygenase in morphine synthesis N-terminal	Diterpenoid biosynthesis	q9sq80|g2ox1_pea Gibberellin 2-beta-dioxygenase 1 (EC 1.14.11.13) (Gibberellin 2-beta-hydroxylase 1) (Gibberellin 2-oxidase 1) (GA 2-oxidase 1) (Protein SLENDER) - Pisum sativum (Garden pea) & (at1g30040 : 139.0) Encodes a gibberellin 2-oxidase that acts on C-19 gibberellins. AtGA2OX2 expression is responsive to cytokinin and KNOX activities.; q9sq80|g2ox1_pea Gibberellin 2-beta-dioxygenase 1 (EC…	IPR026992: Non-haem dioxygenase N-terminal domain; IPR005123: Oxoglutarate/iron-dependent dioxygenase	mRNA
TN121735_c1_g1	W1	W2	76.8164	4.6904	40.7534	2.91091	2.57607e-08	carbonic anhydrase; carbonic anhydrase 2-like isoform x1	PF00484: Carbonic anhydrase	Nitrogen metabolism	at3g01500 Encodes a putative beta-carbonic anhydrase betaCA1. Together with betaCA4 (At1g70410) regulates CO2-controlled stomatal movements in guard cells.; p17067|cahc_pea Carbonic anhydrase, chloroplast precursor (EC 4.2.1.1) (Carbonate dehydratase) [Contains: Carbonic anhydrase, 27 kDa isoform	IPR001765: Carbonic anhydrase	mRNA
SN.23855	W1	W2	2053.82	383.717	1218.77	2.3307	3.36156e-27	glucan endo- -beta-glucosidase 12	PF07983: X8 domain; PF00332: Glycosyl hydrolases family 17	no annotation	at2g05790 O-Glycosyl hydrolases family 17 protein	IPR000490:Glycoside hydrolase family 17; IPR012946:X8 domain	mRNA
TN121693_c0_g2	W1	W2	34.5345	2.55449	18.5445	2.6177	1.41513e-06	lrr receptor-like serine threonine-protein kinase erl1	PF08263: Leucine rich repeat N-terminal domain; PF13516: Leucine Rich repeat; PF13855: Leucine rich repeat; PF00560: Leucine Rich Repeat	MAPK signaling pathway - plant	at5g07180 Encodes a receptor-like kinase that, together with ER and ERL1 governs the initial decision of protodermal cells to either divide proliferatively to produce pavement cells or divide asymmetrically to generate stomatal complexes. It is also important for maintaining stomatal stem cell activity and preventing terminal differentiation of the meristemoid into the guard mother cell. When het…	IPR001611: Leucine-rich repeat; IPR013210: Leucine-rich repeat-containing N-terminal, plant-type	mRNA
TN128334_c0_g1	W1	W2	81.7784	369.8	225.789	-2.00872	1.52455e-10	uncharacterized protein loc101296184	PF14009: Domain of unknown function (DUF4228)	no annotation	at1g29195 unknown protein	IPR025322: Protein of unknown function DUF4228, plant	mRNA
SN.5337	W1	W2	156.469	7.97263	82.2206	3.42686	7.39834e-14	hyoscyamine 6-dioxygenase-like	PF03171: 2OG-Fe(II) oxygenase superfamily; PF14226: non-haem dioxygenase in morphine synthesis N-terminal	no annotation	gnl|cdd|35365 no description available & (at5g24530 : 256.0) Encodes a putative 2OG-Fe(II) oxygenase that is defense-associated but required for susceptibility to downy mildew.	IPR005123:Oxoglutarate/iron-dependent dioxygenase; IPR026992:Non-haem dioxygenase N-terminal domain	mRNA
SN.7332	W1	W2	556.024	4786.56	2671.29	-2.17858	0.000126841	probable xyloglucan endotransglucosylase hydrolase protein 23; xyloglucan endotransglucosylase hydrolase protein 22-like; xyloglucan endotransglycosylase hydrolase	PF06955: Xyloglucan endo-transglycosylase (XET) C-terminus; PF00722: Glycosyl hydrolases family 16	Plant hormone signal transduction	at5g57560 Encodes a cell wall-modifying enzyme, rapidly upregulated in response to environmental stimuli; at5g57550 xyloglucan endotransglycosylase-related protein (XTR3)	IPR000757:Glycoside hydrolase family 16; IPR010713:Xyloglucan endo-transglycosylase, C-terminal	mRNA
TN125986_c0_g1	W1	W2	387.817	88.287	238.052	2.03399	1.05892e-16	protein nrt1 ptr family -like	PF00854: POT family	no annotation	at1g68570 Major facilitator superfamily protein	IPR000109: Proton-dependent oligopeptide transporter family	mRNA
SN.4676	W1	W2	230.487	41.3073	135.897	2.15867	8.47742e-08	protein nrt1 ptr family	PF00854: POT family	no annotation	at1g33440 Major facilitator superfamily protein	IPR000109:Proton-dependent oligopeptide transporter family	mRNA
SN.18223	W1	W2	25.662	0.957873	13.3099	2.30308	0.00022119	no annotation	PF00249: Myb-like DNA-binding domain	no annotation	at1g26780 Encodes LOF1 (LATERAL ORGAN FUSION1), a MYB-domain transcription factor expressed in organ boundaries. Functions in boundary specification, meristem initiation and maintenance, and organ patterning. Also see LOF2 (At1g69560).	IPR001005:SANT/Myb domain	mRNA
SN.5104	W1	W2	663.976	99.1512	381.564	2.57041	4.29967e-20	protein nrt1 ptr family -like	PF00854: POT family	no annotation	at3g25280 Major facilitator superfamily protein	IPR000109:Proton-dependent oligopeptide transporter family	mRNA
SN.23969	W1	W2	80.6272	1932.46	1006.54	-2.85652	8.00442e-07	palmitoyl-monogalactosyldiacylglycerol delta-7 chloroplastic-like	PF00487: Fatty acid desaturase	no annotation	at3g15850 Chloroplastic enzyme responsible for the synthesis of 16:1 fatty acids from galactolipids and sulpholipids. Uses ferredoxin as electron donor.	IPR005804:Fatty acid desaturase domain	mRNA
TN116102_c0_g1	W1	W2	460.571	4210.06	2335.32	-2.18874	0.000149888	auxin-responsive protein saur72-like	PF02519: Auxin responsive protein	no annotation	at5g20820 SAUR-like auxin-responsive protein family	IPR003676: Small auxin-up RNA	mRNA
SN.15179	W1	W2	108.672	23.7077	66.1901	2.04082	1.46569e-11	#NAME?	PF00378: Enoyl-CoA hydratase/isomerase	Ubiquinone and other terpenoid-quinone biosynthesis	at1g60550 enoyl-CoA hydratase/isomerase D (ECHID)	IPR001753:Crotonase superfamily	mRNA
SN.23461	W1	W2	1985.51	9890.41	5937.96	-2.25281	8.93078e-34	fasciclin-like arabinogalactan protein 7	PF02469: Fasciclin domain	no annotation	at2g04780 fasciclin-like arabinogalactan-protein 7 (Fla7)	IPR000782:FAS1 domain	mRNA
SN.17132	W1	W2	1421.17	144.67	782.919	2.95246	6.15572e-17	beta-glucosidase 44-like	PF00232: Glycosyl hydrolase family 1	Cyanoamino acid metabolism	at3g18080 B-S glucosidase 44 (BGLU44)	IPR001360:Glycoside hydrolase family 1	mRNA
SN.24783	W1	W2	552.9	29.9018	291.401	3.72584	6.11615e-25	cystinosin homolog	PF04193: PQ loop repeat	no annotation	at5g40670 PQ-loop repeat family protein / transmembrane family protein	IPR006603:PQ-loop repeat	mRNA
TN128214_c0_g2	W1	W2	150.093	651.73	400.912	-2.00233	3.42259e-14	fasciclin-like arabinogalactan protein 2	PF02469: Fasciclin domain	no annotation	at4g12730 AF333971 Arabidopsis thaliana fasciclin-like arabinogalactan-protein 2 (Fla2) mRNA, complete cds	IPR000782: FAS1 domain	mRNA
TN105602_c0_g2	W1	W2	31.2982	3.47921	17.3887	2.07249	0.000475113	lob domain-containing protein 4	PF03195: Protein of unknown function DUF260	no annotation	at1g31320 LOB domain-containing protein 4 (LBD4)	IPR004883: Lateral organ boundaries, LOB	mRNA
TN124534_c0_g1	W1	W2	828.91	173.858	501.384	2.18056	2.00192e-27	granule-bound starch synthase chloroplastic amyloplastic-like	PF00534: Glycosyl transferases group 1; PF08323: Starch synthase catalytic domain	Starch and sucrose metabolism	o82627|ssg1_antma Granule-bound starch synthase 1, chloroplast precursor (EC 2.4.1.21) (Granule-bound starch synthase I) (GBSS-I) - Antirrhinum majus (Garden snapdragon) & (at1g32900 : 159.0) UDP-Glycosyltransferase superfamily protein; o82627|ssg1_antma Granule-bound starch synthase 1, chloroplast precursor (EC 2.4.1.21) (Granule-bound starch synthase I) (GBSS-I) - Antirrhinum majus (Garden snap…	IPR001296: Glycosyl transferase, family 1; IPR013534: Starch synthase, catalytic domain	mRNA
SN.8679	W1	W2	36.5003	483.641	260.071	-3.40067	2.82631e-26	l-ascorbate oxidase-like	PF00394: Multicopper oxidase; PF07732: Multicopper oxidase; PF07731: Multicopper oxidase	no annotation	at4g39830 Cupredoxin superfamily protein	IPR001117:Multicopper oxidase, type 1; IPR011706:Multicopper oxidase, type 2; IPR011707:Multicopper oxidase, type 3	mRNA
SN.16940	W1	W2	57.3547	278.761	168.058	-2.18204	3.336e-21	mini zinc finger protein 3-like	PF04770: ZF-HD protein dimerisation region	no annotation	at1g74660 Constitutive overexpression of MIF1 caused dramatic developmental defects, seedlings were non-responsive to gibberellin (GA) for cell elongation, hypersensitive to the GA synthesis inhibitor paclobutrazol (PAC) and abscisic acid (ABA), and hyposensitive to auxin, brassinosteroid and cytokinin, but normally responsive to ethylene.; "gnl|cdd|68346 no description available & (at1g74660 : 9…	IPR006456:ZF-HD homeobox protein, Cys/His-rich dimerisation domain	mRNA
TN130988_c0_g1	W1	W2	107.503	19.87	63.6865	2.16767	4.33122e-09	photosystem i reaction center subunit chloroplastic-like	PF02531: PsaD	Photosynthesis	p32869|psad_cucsa Photosystem I reaction center subunit II, chloroplast precursor (Photosystem I 20 kDa subunit) (PSI-D) (PS I subunit 5) - Cucumis sativus (Cucumber) & (at1g03130 : 270.0) Encodes a protein predicted by sequence similarity with spinach PsaD to be photosystem I reaction center subunit II (PsaD2)	IPR003685: Photosystem I PsaD	mRNA
SN.26151	W1	W2	120.298	14.2393	67.2687	2.57647	3.20189e-09	homeobox-leucine zipper protein hat3	PF02183: Homeobox associated leucine zipper; PF00046: Homeobox domain; PF04618: HD-ZIP protein N terminus	no annotation	at4g16780 Encodes a homeodomain-leucine zipper protein that is rapidly and strongly induced by changes in the ratio of red to far-red light. It is also involved in cell expansion and cell proliferation and in the response to auxin.	IPR001356:Homeobox domain; IPR003106:Leucine zipper, homeobox-associated; IPR006712:HD-ZIP protein, N-terminal	mRNA
TN132323_c0_g2	W1	W2	0.674419	48.0678	24.3711	-3.66374	7.15538e-12	no annotation	no annotation	no annotation	no annotation	no annotation	mRNA
SN.18649	W1	W2	151.825	3.50193	77.6635	4.32087	8.88442e-23	wat1-related protein at1g25270-like	PF00892: EamA-like transporter family	no annotation	at1g68170 nodulin MtN21 /EamA-like transporter family protein	IPR000620:EamA domain	mRNA
TN118901_c1_g4	W1	W2	20.5842	142.002	81.2929	-2.22698	4.35447e-06	no annotation	PF15612: WSTF, HB1, Itc1p, MBD9 motif 1	no annotation	at5g38690 Zinc-finger domain of monoamine-oxidase A repressor R1 protein	IPR028942: WHIM1 domain	mRNA
TN111415_c0_g1	W1	W2	2294.18	269.538	1281.86	2.97367	1.67927e-43	peroxidase 42	PF00141: Peroxidase	Phenylpropanoid biosynthesis	at4g21960 Encodes AT4g21960 (AT4g21960/T8O5_170).	IPR002016: Haem peroxidase, plant/fungal/bacterial	mRNA
SN.783	W1	W2	194.209	5.06065	99.6347	4.06663	2.50253e-18	thermospermine synthase acaulis5	PF01564: Spermine/spermidine synthase	no annotation	at5g19530 Encodes a spermine synthase. Required for internode elongation and vascular development, specifically in the mechanism that defines the boundaries between veins and nonvein regions. This mechanism may be mediated by polar auxin transport. Though ACL5 has been shown to function as a spermine synthase in E. coli, an ACL5 knockout has no effect on the endogenous levels of free and conjugat…	no annotation	mRNA
TN105957_c0_g2	W1	W2	25.5636	0	12.7818	2.84976	2.60852e-06	acyl carrier protein chloroplastic-like	PF00550: Phosphopantetheine attachment site	no annotation	no annotation	IPR009081: Phosphopantetheine binding ACP domain	mRNA
TN123691_c0_g1	W1	W2	174.97	17.6508	96.3102	2.97036	9.61316e-18	nudix hydrolase 8	PF00293: NUDIX domain	no annotation	at5g47240 nudix hydrolase homolog 8 (NUDT8)	IPR000086: NUDIX hydrolase domain	mRNA
SN.24225	W1	W2	1655.19	145.058	900.122	3.22745	4.22711e-25	cobra-like protein 4	PF04833: COBRA-like protein	no annotation	at5g15630 Encodes a member of the COBRA family, similar to phytochelatin synthetase. Involved in secondary cell wall biosynthesis. Mutants make smaller plants with reduced levels of cellulose and cell wall sugars.	IPR006918:COBRA, plant	mRNA
TN107722_c0_g1	W1	W2	25391.6	3467.5	14429.5	2.77154	3.21354e-40	no annotation	no annotation	no annotation	no annotation	no annotation	mRNA
SN.991	W1	W2	341.029	54.6531	197.841	2.39622	1.56764e-12	protein rkd5	PF02042: RWP-RK domain	no annotation	at4g35590 RWP-RK domain-containing protein	IPR003035:RWP-RK domain	mRNA
TN72670_c0_g1	W1	W2	0.707218	49.1118	24.9095	-3.4609	4.51492e-10	no annotation	no annotation	no annotation	no annotation	no annotation	lncRNA
TN108849_c0_g1	W1	W2	42.5775	5.67667	24.1271	2.24562	9.01655e-06	zinc transporter 8-like	PF02535: ZIP Zinc transporter	no annotation	gnl|cdd|36771 no description available & (at3g12750 : 214.0) A member of Zrt- and Irt-related protein (ZIP) family. transcript is induced in response to zinc deficiency in the root.	IPR003689: Zinc/iron permease	mRNA
TN117044_c0_g1	W1	W2	163.204	747.396	455.3	-2.10634	1.3468e-20	fasciclin-like arabinogalactan protein 7	PF02469: Fasciclin domain	no annotation	at2g04780 fasciclin-like arabinogalactan-protein 7 (Fla7)	IPR000782: FAS1 domain	mRNA
SN.10729	W1	W2	42.9633	5.36275	24.163	2.34251	2.19752e-06	anthranilate synthase alpha subunit chloroplastic	PF04715: Anthranilate synthase component I, N terminal region	Phenylalanine, tyrosine and tryptophan biosynthesis	at5g05730 ASA1 encodes the alpha subunit of anthranilate synthase, which catalyzes the rate-limiting step of tryptophan synthesis. ASA1 is induced by ethylene, and forms a link between ethylene signalling and auxin synthesis in roots.	IPR006805:Anthranilate synthase component I, N-terminal	mRNA
TN124850_c0_g1	W1	W2	140.387	23.1039	81.7453	2.26656	1.32784e-08	no annotation	no annotation	no annotation	no annotation	no annotation	mRNA
TN128741_c0_g1	W1	W2	110.054	15.1299	62.5921	2.45073	3.01848e-09	dna glycosylase superfamily protein isoform 1; glutamine amidotransferase	PF03352: Methyladenine glycosylase	Base excision repair	at1g13635 DNA glycosylase superfamily protein	IPR005019: Methyladenine glycosylase	mRNA
gene04892-v1.0-hybrid	W1	W2	169.003	35.0274	102.015	2.15478	2.53586e-17	phospholipase a chloroplastic	PF01764: Lipase (class 3)	Glycerophospholipid metabolism	at2g44810 Mutant has defects in anther dehiscence, pollen maturation, and flower opening. The DAD1 protein is a chloroplastic phospholipase A1 that catalyzes the initial step of jasmonic acid biosynthesis.	IPR002921:Fungal lipase-like domain	mRNA
SN.5596	W1	W2	228.119	1128.35	678.234	-2.08675	2.10671e-09	no annotation	PF04927: Seed maturation protein	no annotation	p09444|lea34_goshi Late embryogenesis abundant protein D-34 (LEA D-34) - Gossypium hirsutum (Upland cotton) & (at3g22490 : 167.0) Seed maturation protein	IPR007011:Seed maturation protein	mRNA
SN.7297	W1	W2	449.542	103.343	276.442	2.00348	4.1853e-14	no annotation	no annotation	no annotation	at3g09950 unknown protein	no annotation	mRNA
SN.16390	W1	W2	88.4818	9.87842	49.1801	2.42842	1.73654e-06	transcription factor bhlh137-like	PF00010: Helix-loop-helix DNA-binding domain	no annotation	at5g50915 basic helix-loop-helix (bHLH) DNA-binding superfamily protein	IPR011598:Myc-type, basic helix-loop-helix (bHLH) domain	mRNA
TN107430_c0_g1	W1	W2	2.69768	40.4133	21.5555	-2.37267	6.52748e-05	no annotation	no annotation	no annotation	no annotation	no annotation	mRNA
SN.21848	W1	W2	350.541	45.8608	198.201	2.51745	1.0869e-09	no annotation	PF07172: Glycine rich protein family	no annotation	no annotation	IPR010800:Glycine rich protein	mRNA
SN.26839	W1	W2	3.11742	106.379	54.748	-4.11448	2.41394e-22	no annotation	no annotation	no annotation	no annotation	no annotation	mRNA
TN116306_c0_g1	W1	W2	194.66	30.6173	112.639	2.37839	7.54375e-11	no annotation	no annotation	no annotation	no annotation	no annotation	mRNA
TN117572_c0_g1	W1	W2	88.1644	1.87171	45.018	3.32694	3.39287e-09	glycosyltransferase ago61	PF04577: Protein of unknown function (DUF563)	no annotation	at3g18170 Glycosyltransferase family 61 protein; at3g18180 Glycosyltransferase family 61 protein	IPR007657: Glycosyltransferase 61	mRNA
SN.14872	W1	W2	130.642	576.457	353.55	-2.01188	4.48256e-13	uncharacterized protein isoform 1	PF07059: Protein of unknown function (DUF1336)	no annotation	at1g13970 Protein of unknown function (DUF1336)	IPR009769:Protein ENHANCED DISEASE RESISTANCE 2, C-terminal	mRNA
TN131165_c4_g2	W1	W2	316.456	41.7012	179.078	2.64533	7.24963e-15	65-kda microtubule-associated protein 8	PF03999: Microtubule associated protein (MAP65/ASE1 family)	no annotation	at1g27920 microtubule-associated protein 65-8 (MAP65-8)	no annotation	mRNA
SN.26313	W1	W2	2628.79	515.616	1572.2	2.26302	1.2552e-25	gibberellin 20 oxidase 1-like	PF03171: 2OG-Fe(II) oxygenase superfamily; PF14226: non-haem dioxygenase in morphine synthesis N-terminal	Diterpenoid biosynthesis	at4g25420 Encodes gibberellin 20-oxidase that is involved in the later steps of the gibberellin biosynthetic pathway. Regulated by a circadian clock. Weak expression response to far red light.	IPR005123:Oxoglutarate/iron-dependent dioxygenase; IPR026992:Non-haem dioxygenase N-terminal domain	mRNA
TN113177_c0_g1	W1	W2	99.8179	14.2999	57.0589	2.35405	7.50608e-08	plant f12b17-70 protein; uncharacterized protein loc101313473	PF04654: Protein of unknown function, DUF599	no annotation	at4g31330 Protein of unknown function, DUF599; at5g10580 Protein of unknown function, DUF599	IPR006747: Protein of unknown function DUF599	mRNA
SN.2427	W1	W2	2289.29	358.794	1324.04	2.51636	1.48357e-20	abc transporter g family member 5	PF01061: ABC-2 type transporter; PF00005: ABC transporter	no annotation	at2g13610 ABC-2 type transporter family protein	IPR003439:ABC transporter-like; IPR013525:ABC-2 type transporter	mRNA
SN.11997	W1	W2	26.8468	0.622165	13.7345	2.92141	4.94716e-07	no annotation	PF05938: Plant self-incompatibility protein S1	no annotation	no annotation	IPR010264:Plant self-incompatibility S1	mRNA
TN106361_c0_g1	W1	W2	12.4753	91.2719	51.8736	-2.32202	8.14639e-07	annexin d4	PF00191: Annexin	no annotation	at2g38750 Annexins are a family of calcium dependent membrane binding proteins though to be involved in Golgi mediated secretion. This is one of four annexins identified in Arabidopsis.	IPR018502: Annexin repeat	mRNA
TN117079_c0_g1	W1	W2	310.824	43.3002	177.062	2.65577	1.25929e-20	tetraketide alpha-pyrone reductase 2-like	PF01370: NAD dependent epimerase/dehydratase family; PF13460: NAD(P)H-binding	no annotation	at1g68540 NAD(P)-binding Rossmann-fold superfamily protein	IPR001509: NAD-dependent epimerase/dehydratase; IPR016040: NAD(P)-binding domain	mRNA
SN.20620	W1	W2	3320.62	19924	11622.3	-2.46402	2.62466e-24	transcription factor bhlh140; pyruvate decarboxylase 2; pyruvate decarboxylase	PF00205: Thiamine pyrophosphate enzyme, central domain; PF02775: Thiamine pyrophosphate enzyme, C-terminal TPP binding domain; PF02776: Thiamine pyrophosphate enzyme, N-terminal TPP binding domain; PF16278: C2HE / C2H2 / C2HC zinc-binding finger	Glycolysis / Gluconeogenesis	at5g01310 Encodes a protein that has adenylylsulfate sulfohydrolase activity (E.C. 3.6.2.1) in vitro.; at5g01320 Thiamine pyrophosphate dependent pyruvate decarboxylase family protein; at5g54960 pyruvate decarboxylase-2; p51851|pdc2_pea Pyruvate decarboxylase isozyme 2 (EC 4.1.1.1) (PDC) (Fragment) - Pisum sativum (Garden pea) & (at5g54960 : 652.0) pyruvate decarboxylase-2	IPR011766:Thiamine pyrophosphate enzyme, C-terminal TPP-binding; IPR012000:Thiamine pyrophosphate enzyme, central domain; IPR012001:Thiamine pyrophosphate enzyme, N-terminal TPP-binding domain; IPR032566:Aprataxin, C2HE/C2H2/C2HC zinc finger	mRNA
TN117383_c0_g1	W1	W2	38.1226	0.622165	19.3724	3.18598	2.70231e-08	no annotation	PF12937: F-box-like	no annotation	at2g39490 F-box family protein	IPR001810: F-box domain	mRNA
TN131411_c1_g2	W1	W2	1613.13	7590.2	4601.67	-2.07747	4.22406e-12	probable xyloglucan endotransglucosylase hydrolase protein 28	PF00722: Glycosyl hydrolases family 16; PF06955: Xyloglucan endo-transglycosylase (XET) C-terminus	no annotation	at1g14720 member of Glycoside Hydrolase Family 16; at2g01850 EXGT-A3 has homology to xyloglucan endotransglucosylases/hydrolases (XTHs). Mutants in this gene show a lesion mimic phenotype associated with leaf maturation and a reduction in the number of tertiary veins. Individual tracheary elements in the mutants are shorter, but phloem transport activity is not severely affected. EXGT-A3 plays a …	IPR000757: Glycoside hydrolase family 16; IPR010713: Xyloglucan endo-transglycosylase, C-terminal	mRNA
SN.12354	W1	W2	211.096	39.2632	125.18	2.09881	3.44872e-07	double clp-n motif-containing p-loop nucleoside triphosphate hydrolases superfamily	PF02861: Clp amino terminal domain, pathogenicity island component	no annotation	at4g29920 Double Clp-N motif-containing P-loop nucleoside triphosphate hydrolases superfamily protein	IPR004176:Clp, N-terminal	mRNA
SN.1586	W1	W2	705.911	115.55	410.73	2.41364	3.99693e-15	patatin-like protein 1	PF01734: Patatin-like phospholipase	no annotation	at4g37050 Patatin-related phospholipase A. Expressed in the floral gynaecium and is induced by abscisic acid (ABA) or phosphate deficiency in roots.	IPR002641:Patatin/Phospholipase A2-related	mRNA
SN.1625	W1	W2	185.208	1304.87	745.038	-2.58482	4.10366e-16	subtilisin-like protease	PF05922: Peptidase inhibitor I9; PF00082: Subtilase family	no annotation	at5g67090 Subtilisin-like serine endopeptidase family protein	IPR000209:Peptidase S8/S53 domain; IPR010259:Peptidase S8 propeptide/proteinase inhibitor I9	mRNA
SN.6677	W1	W2	13.3931	177.863	95.6282	-3.2311	4.7253e-17	carotenoid (9 )-cleavage dioxygenase 1-like	PF03055: Retinal pigment epithelial membrane protein	no annotation	gnl|cdd|86222 no description available & (at3g63520 : 209.0) Encodes a protein with 9-<i>cis</i>-epoxycarotenoid dioxygenase activity. The enzyme was shown to act on a variety of carotenoid including &#946	IPR004294:Carotenoid oxygenase	mRNA
TN131433_c1_g3	W1	W2	101.909	802.315	452.112	-2.05354	0.000411131	probable xyloglucan endotransglucosylase hydrolase protein 23; xyloglucan endotransglucosylase hydrolase protein 23	PF00722: Glycosyl hydrolases family 16	no annotation	at5g57550 xyloglucan endotransglycosylase-related protein (XTR3); gnl|cdd|29536 no description available & (at2g18800 : 103.0) xyloglucan endotransglucosylase/hydrolase 21 (XTH21)	IPR000757: Glycoside hydrolase family 16	mRNA
SN.26580	W1	W2	58.6148	1031.71	545.163	-2.97798	1.99002e-08	3-hydroxyisobutyryl- hydrolase 1-like	PF16113: Enoyl-CoA hydratase/isomerase	Valine, leucine and isoleucine degradation	at5g65940 hydrolyzes beta-hydroxyisobutyryl-CoA	IPR032259:Enoyl-CoA hydratase/isomerase, HIBYL-CoA-H type	mRNA
SN.9211	W1	W2	14.2213	103.771	58.9962	-2.58814	1.92102e-14	mitogen-activated protein kinase kinase kinase npk1-like	PF00069: Protein kinase domain	no annotation	at5g55090 member of MEKK subfamily	IPR000719:Protein kinase domain	mRNA
gene13644-v1.0-hybrid	W1	W2	84.6286	9.82777	47.2282	2.51497	6.54989e-08	protein scarecrow-like	PF03514: GRAS domain family	no annotation	at3g54220 Encodes a member of a novel family having similarity to DNA binding proteins containing basic-leucine zipper regions	IPR005202:Transcription factor GRAS	mRNA
TN115714_c0_g1	W1	W2	44.8826	5.39543	25.139	2.46049	1.49708e-07	no annotation	no annotation	no annotation	no annotation	no annotation	mRNA
TN121535_c0_g7	W1	W2	1462.3	238.734	850.515	2.50429	1.07303e-27	chlorophyll a-b binding protein of lhcii type 1	PF00504: Chlorophyll A-B binding protein	Photosynthesis - antenna proteins	p07371|cb22_pea Chlorophyll a-b binding protein AB80, chloroplast precursor (LHCII type I CAB-AB80) (LHCP) - Pisum sativum (Garden pea) & (at2g34430 : 408.0) Photosystem II type I chlorophyll a/b-binding protein	IPR022796: Chlorophyll A-B binding protein	mRNA
SN.10079	W1	W2	6.50645	397.124	201.815	-4.72843	5.17647e-27	palmitoyl-monogalactosyldiacylglycerol delta-7 chloroplastic-like	PF00487: Fatty acid desaturase	no annotation	at3g15850 Chloroplastic enzyme responsible for the synthesis of 16:1 fatty acids from galactolipids and sulpholipids. Uses ferredoxin as electron donor.	IPR005804:Fatty acid desaturase domain	mRNA
SN.15528	W1	W2	764.834	5295.49	3030.16	-2.16765	2.33164e-05	21 kda protein	PF04043: Plant invertase/pectin methylesterase inhibitor	no annotation	at5g62360 Plant invertase/pectin methylesterase inhibitor superfamily protein	IPR006501:Pectinesterase inhibitor domain	mRNA
SN.8392	W1	W2	190.173	40.4891	115.331	2.09668	4.36642e-14	protein exordium-like 7	PF04674: Phosphate-induced protein 1 conserved region	no annotation	at2g35150 EXORDIUM like 1 (EXL1)	IPR006766:Phosphate-induced protein 1	mRNA
TN107229_c0_g1	W1	W2	9.49931	60.3454	34.9224	-2.24418	2.81865e-07	no annotation	no annotation	no annotation	no annotation	no annotation	mRNA
TN124459_c0_g1	W1	W2	49.4199	3.75478	26.5873	2.72224	1.50175e-07	multidrug and toxin extrusion protein 1-like	PF01554: MatE	no annotation	at4g29140 MATE efflux family protein	IPR002528: Multi antimicrobial extrusion protein	mRNA
SN.23011	W1	W2	46.1859	7.53702	26.8614	2.00574	0.000120564	3-epi-6-deoxocathasterone 23-monooxygenase	PF00067: Cytochrome P450	Brassinosteroid biosynthesis	at3g13730 Encodes a cytochrome P-450 gene that is involved in brassinosteroid biosynthesis, most likely in the conversion step of teasterone (TE) to 3-dehydroteasterone (3DT), and/or 6-deoxoteasterone (6-deoxoTE) to 6-deoxo-3-dehydroteasterone (6-deoxo3DT)	IPR001128:Cytochrome P450	mRNA
SN.10058	W1	W2	487.075	111.939	299.507	2.00023	1.34784e-13	non-specific phospholipase c2	PF04185: Phosphoesterase family	Inositol phosphate metabolism	at2g26870 non-specific phospholipase C2 (NPC2)	IPR007312:Phosphoesterase	mRNA
SN.1824	W1	W2	3.79748	41.0265	22.412	-2.5033	1.96195e-06	no annotation	no annotation	no annotation	no annotation	no annotation	mRNA
SN.17635	W1	W2	34.5617	5.07676	19.8192	2.06235	0.000121542	glutathione s-transferase f13	PF00043: Glutathione S-transferase, C-terminal domain; PF02798: Glutathione S-transferase, N-terminal domain	Glutathione metabolism	at3g62760 Encodes glutathione transferase belonging to the phi class of GSTs. Naming convention according to Wagner et al. (2002).	IPR004045:Glutathione S-transferase, N-terminal; IPR004046:Glutathione S-transferase, C-terminal	mRNA
TN119545_c0_g1	W1	W2	253.686	42.1279	147.907	2.37551	1.06864e-13	ribulose bisphosphate carboxylase oxygenase chloroplastic isoform x2	PF00004: ATPase family associated with various cellular activities (AAA)	no annotation	o98997|rca_phaau Ribulose bisphosphate carboxylase/oxygenase activase, chloroplast precursor (RuBisCO activase) (RA) - Phaseolus aureus (Mung bean) (Vigna radiata) & (at2g39730 : 121.0) Rubisco activase, a nuclear-encoded chloroplast protein that consists of two isoforms arising from alternative splicing in most plants. Required for the light activation of rubisco.; q40281|rca_maldo Ribulose bisp…	IPR003959: ATPase, AAA-type, core	mRNA
TN114613_c0_g1	W1	W2	103.685	6.59051	55.1376	3.03747	6.44423e-10	probable polygalacturonase	PF00295: Glycosyl hydrolases family 28; PF12708: Pectate lyase superfamily protein	no annotation	at3g61490 Pectin lyase-like superfamily protein	IPR000743: Glycoside hydrolase, family 28; IPR024535: Pectate lyase superfamily protein	mRNA
SN.24121	W1	W2	132.672	21.4557	77.0638	2.35218	5.93696e-11	uncharacterized protein loc101293506	PF01694: Rhomboid family	no annotation	at5g38510 Rhomboid-related intramembrane serine protease family protein	IPR022764:Peptidase S54, rhomboid domain	mRNA
TN113955_c0_g1	W1	W2	39.8879	5.36228	22.6251	2.30961	1.43572e-06	#NAME?	PF00982: Glycosyltransferase family 20	Starch and sucrose metabolism	at1g78580 Encodes an enzyme putatively involved in trehalose biosynthesis. The protein has a trehalose synthase (TPS)-like domain but no trehalose phosphatase (TPP)-like domain. ATTPS1 is able to complement yeast tps1 mutants in vivo. The gene product modulates cell growth but not cell differentiation by determining cell wall deposition and cell division.	IPR001830: Glycosyl transferase, family 20	mRNA
SN.6093	W1	W2	53.6767	6.63976	30.1582	2.42525	2.52168e-07	probable sucrose-phosphate synthase 1	PF00534: Glycosyl transferases group 1; PF05116: Sucrose-6F-phosphate phosphohydrolase; PF00862: Sucrose synthase	Starch and sucrose metabolism	q43845|sps_soltu Sucrose-phosphate synthase (EC 2.4.1.14) (UDP-glucose-fructose-phosphate glucosyltransferase) - Solanum tuberosum (Potato) & (at5g20280 : 1263.0) Encodes a protein with putative sucrose-phosphate synthase activity. When the gene was expressed in transgenic tobacco plants, a clear trend for increased SPS activity was noted.; q43845|sps_soltu Sucrose-phosphate synthase (EC 2.4.1.14…	IPR000368:Sucrose synthase; IPR001296:Glycosyl transferase, family 1; IPR006380:Sucrose-phosphatase, N-terminal	mRNA
SN.22289	W1	W2	174.149	12.9121	93.5306	3.2031	2.31151e-15	tyrosine aminotransferase	PF00155: Aminotransferase class I and II	Ubiquinone and other terpenoid-quinone biosynthesis	gnl|cdd|35480 no description available & (at5g36160 : 419.0) Tyrosine transaminase family protein; gnl|cdd|35480 no description available & (at5g36160 : 494.0) Tyrosine transaminase family protein	IPR004839:Aminotransferase, class I/classII	mRNA
TN95735_c0_g1	W1	W2	93.9427	15.477	54.7099	2.33597	3.83476e-11	phospholipase a chloroplastic	PF01764: Lipase (class 3)	Glycerophospholipid metabolism	at2g44810 Mutant has defects in anther dehiscence, pollen maturation, and flower opening. The DAD1 protein is a chloroplastic phospholipase A1 that catalyzes the initial step of jasmonic acid biosynthesis.	IPR002921: Fungal lipase-like domain	mRNA
SN.15343	W1	W2	67.9442	10.1914	39.0678	2.16729	1.17579e-05	no annotation	no annotation	no annotation	at2g01990 unknown protein	no annotation	mRNA
TN108974_c0_g2	W1	W2	78.8435	0.941768	39.8926	4.35667	3.75498e-19	no annotation	no annotation	no annotation	at2g40435 BEST Arabidopsis thaliana protein match is: transcription regulators (TAIR:AT3G56220.1)	no annotation	mRNA
TN118108_c0_g1	W1	W2	1.34884	33.0369	17.1928	-2.64667	6.7681e-06	cellulose synthase-like protein h1	PF03552: Cellulose synthase	no annotation	at2g32540 encodes a gene similar to cellulose synthase	IPR005150: Cellulose synthase	mRNA
SN.6160	W1	W2	72.371	3.81018	38.0906	3.40556	2.47585e-14	potassium channel akt1-like	PF00520: Ion transport protein; PF11834: KHA, dimerisation domain of potassium ion channel; PF00027: Cyclic nucleotide-binding domain; PF12796: Ankyrin repeats (3 copies)	no annotation	at2g26650 Encodes AKT1, a member of the Shaker family inward rectifying potassium channel predominantly expressed in predominantly in root hairs and root endodermis. This family includes five groups based on phylogenetic analysis (FEBS Letters (2007) 581: 2357): I (inward rectifying channel): AKT1 (AT2G26650), AKT5 (AT4G32500) and SPIK (also known as AKT6, AT2G25600)	IPR000595:Cyclic nucleotide-binding domain; IPR005821:Ion transport domain; IPR020683:Ankyrin repeat-containing domain; IPR021789:KHA domain	mRNA
TN115718_c0_g1	W1	W2	22.1524	166.801	94.4766	-2.6036	2.14165e-13	aquaporin tip1-3	PF00230: Major intrinsic protein	no annotation	at2g36830 Encodes a tonoplast intrinsic protein, which functions as water channel. It has also been shown to be able to facilitate the transport of urea and hydrogen peroxide. Highly expressed in vascular tissues of the root, stem, cauline leaves and flowers but not in the apical meristems.	IPR000425: Major intrinsic protein	mRNA
SN.21470	W1	W2	29.9832	0	14.9916	2.35015	0.000176737	no annotation	PF02704: Gibberellin regulated protein	no annotation	gnl|cdd|66395 no description available & (at1g74670 : 97.1) Gibberellin-regulated family protein	IPR003854:Gibberellin regulated protein	mRNA
TN124648_c4_g1	W1	W2	112.4	3.18801	57.7939	3.82043	3.52677e-15	protein srg1-like	PF03171: 2OG-Fe(II) oxygenase superfamily	no annotation	at1g17020 Encodes a novel member of the Fe(II)/ascorbate oxidase gene family; at3g21420 2-oxoglutarate (2OG) and Fe(II)-dependent oxygenase superfamily protein	IPR005123: Oxoglutarate/iron-dependent dioxygenase	mRNA
TN116393_c0_g6	W1	W2	11.3427	79.1344	45.2386	-2.29341	5.86078e-07	subtilisin-like protease	PF00082: Subtilase family; PF05922: Peptidase inhibitor I9	no annotation	at5g67090 Subtilisin-like serine endopeptidase family protein; at5g67360 Encodes a subtilisin-like serine protease essential for mucilage release from seed coats.	IPR010259: Peptidase S8 propeptide/proteinase inhibitor I9; IPR000209: Peptidase S8/S53 domain	mRNA
gene11421-v1.0-hybrid	W1	W2	33.9498	4.74058	19.3452	2.19398	1.55894e-05	1-aminocyclopropane-1-carboxylate oxidase 1	PF14226: non-haem dioxygenase in morphine synthesis N-terminal; PF03171: 2OG-Fe(II) oxygenase superfamily	Cysteine and methionine metabolism	at2g19590 encodes a protein whose sequence is similar to 1-aminocyclopropane-1-carboxylate oxidase	IPR005123:Oxoglutarate/iron-dependent dioxygenase; IPR026992:Non-haem dioxygenase N-terminal domain	mRNA
TN129405_c1_g1	W1	W2	72.0023	9.16724	40.5848	2.50213	5.35459e-09	tryptophan aminotransferase-related protein 2	PF04864: Allinase	Tryptophan metabolism	at4g24670 Encodes a protein with similarity to the TAA1 trytophan aminotransferase involved in IAA biosynthesis. Double mutant analyses suggest that this protein is involved in regulating many aspects of plant growth and development from embryogenesis to flower formation and plays a role in ethylene-mediated signaling.	IPR006948: Alliinase, C-terminal	mRNA
TN132715_c1_g1	W1	W2	70.551	381.586	226.069	-2.30719	1.37081e-19	probable lrr receptor-like serine threonine-protein kinase rfk1	PF11721: Di-glucose binding within endoplasmic reticulum	no annotation	at1g29750 Receptor-like serine/threonine kinase (RKF1). The putative extracellular domain of the RKF1 protein contains 13 tandem repeats of leucine-rich sequences. Expressed in early flower primordial, stamen, and pollen grains.	IPR021720: Malectin	mRNA
SN.20025	W1	W2	25.1351	151.429	88.2822	-2.35669	1.68698e-12	cytokinin dehydrogenase 7-like	PF09265: Cytokinin dehydrogenase 1, FAD and cytokinin binding	Zeatin biosynthesis	no annotation	IPR015345:Cytokinin dehydrogenase 1, FAD/cytokinin binding domain	mRNA
SN.14430	W1	W2	679.175	87.9584	383.567	2.67753	1.25965e-15	probable beta- -xylosyltransferase irx10	PF03016: Exostosin family	no annotation	at1g27440 GUT2	IPR004263:Exostosin-like	mRNA
SN.1117	W1	W2	82.1183	16.4026	49.2605	2.07747	1.27628e-08	nac domain-containing protein 7-like	PF02365: No apical meristem (NAM) protein	no annotation	at2g18060 Encodes a NAC-domain transcription factor. Expressed in the vascular tissue.; at4g36160 Encodes a NAC-domain transcription factor. Expressed in the vascular tissue.	IPR003441:NAC domain	mRNA
TN128596_c1_g1	W1	W2	126.98	581.457	354.218	-2.07119	8.61156e-15	uncharacterized protein loc103948127 isoform x1; uncharacterized protein loc105773773 isoform x1	no annotation	no annotation	no annotation	no annotation	mRNA
SN.3123	W1	W2	55.7057	8.84858	32.2771	2.16614	3.65579e-06	uncharacterized protein loc105112992; uncharacterized protein loc103328584	PF04576: Zein-binding	no annotation	at5g16720 Protein of unknown function, DUF593	IPR007656:Zein-binding domain	mRNA
SN.11237	W1	W2	0.680064	48.2364	24.4582	-3.4738	3.45642e-10	no annotation	no annotation	no annotation	no annotation	no annotation	lncRNA
TN130679_c1_g1	W1	W2	2.77456	52.316	27.5453	-2.97356	1.62528e-08	no annotation	no annotation	no annotation	no annotation	no annotation	mRNA
SN.11926	W1	W2	497.011	51.3325	274.172	2.89289	6.97114e-15	actin-related protein 2 3 complex subunit 2b isoform x1	PF04045: Arp2/3 complex, 34 kD subunit p34-Arc	Endocytosis	at2g33385 actin-related protein C2B (arpc2b)	IPR007188:Actin-related protein 2/3 complex subunit 2	mRNA
SN.1870	W1	W2	4938.97	23337.2	14138.1	-2.09505	3.42626e-13	probable xyloglucan endotransglucosylase hydrolase protein 6	PF00722: Glycosyl hydrolases family 16; PF06955: Xyloglucan endo-transglycosylase (XET) C-terminus	no annotation	at5g65730 xyloglucan endotransglucosylase/hydrolase 6 (XTH6)	IPR000757:Glycoside hydrolase family 16; IPR010713:Xyloglucan endo-transglycosylase, C-terminal	mRNA
TN113184_c0_g3	W1	W2	0	45.3524	22.6762	-3.38576	6.44348e-09	no annotation	no annotation	no annotation	no annotation	no annotation	mRNA
SN.26665	W1	W2	506.612	40.1795	273.396	3.18543	1.45789e-16	protein transparent testa 12	PF01554: MatE	no annotation	at4g00350 MATE efflux family protein	IPR002528:Multi antimicrobial extrusion protein	mRNA
TN118472_c0_g2	W1	W2	0.337209	32.2395	16.2883	-2.28201	0.000293687	vinorine synthase-like	PF02458: Transferase family	no annotation	at3g26040 HXXXD-type acyl-transferase family protein	IPR003480: Transferase	mRNA
SN.13969	W1	W2	14.0594	198.156	106.108	-3.2795	1.49364e-16	major allergen mal d	PF00407: Pathogenesis-related protein Bet v I family	no annotation	no annotation	IPR000916:Bet v I/Major latex protein	mRNA
SN.16056	W1	W2	305.895	42.7349	174.315	2.56725	6.59631e-14	uncharacterized protein tcm_012102; uncharacterized protein loc105128518 isoform x2	no annotation	no annotation	at3g48200 unknown protein	no annotation	mRNA
TN122469_c0_g1	W1	W2	816.883	102.382	459.632	2.78509	2.36068e-21	chitinase-like protein 2	PF00182: Chitinase class I	no annotation	at3g16920 Encodes a chitinase-like protein expressed predominantly in stems. Mutants accumulate ligning in etiolated hypocotyls.	IPR000726: Glycoside hydrolase, family 19, catalytic	mRNA
SN.20925	W1	W2	165.164	21.1806	93.1726	2.54563	4.77879e-10	no annotation	no annotation	no annotation	no annotation	no annotation	mRNA
SN.10512	W1	W2	50.4461	3.17144	26.8088	2.88169	3.03642e-08	no annotation	PF05056: Protein of unknown function (DUF674)	no annotation	no annotation	IPR007750:Protein of unknown function DUF674	mRNA
SN.11723	W1	W2	2063.07	100.072	1081.57	3.36274	5.85758e-12	no annotation	PF14576: Sieve element occlusion N-terminus; PF14577: Sieve element occlusion C-terminus	no annotation	at3g01680 CONTAINS InterPro DOMAIN/s: Mediator complex subunit Med28 (InterPro:IPR021640)	IPR027942:Sieve element occlusion, N-terminal; IPR027944:Sieve element occlusion, C-terminal	mRNA
SN.24902	W1	W2	95.9452	5.66531	50.8053	3.28792	2.40076e-13	peroxidase 55-like	PF00141: Peroxidase	Phenylpropanoid biosynthesis	gnl|cdd|29388 no description available & (at5g14130 : 373.0) Peroxidase superfamily protein	IPR002016:Haem peroxidase, plant/fungal/bacterial	mRNA
SN.23882	W1	W2	164.758	15.1133	89.9356	3.12908	1.06562e-21	csc1-like protein at3g21620	PF14703: Cytosolic domain of 10TM putative phosphate transporter; PF13967: Late exocytosis, associated with Golgi transport; PF02714: Calcium-dependent channel, 7TM region, putative phosphate	no annotation	at4g22120 ERD (early-responsive to dehydration stress) family protein	IPR003864:Calcium-dependent channel, 7TM region, putative phosphate; IPR027815:10TM putative phosphate transporter, cytosolic domain; IPR032880:Calcium permeable stress-gated cation channel 1, N-terminal transmembrane domain	mRNA
TN132884_c1_g1	W1	W2	237.847	1491.88	864.866	-2.46952	1.7444e-17	ctp synthase-like protein	PF06418: CTP synthase N-terminus	Pyrimidine metabolism	gnl|cdd|37598 no description available & (gnl|cdd|87076 : 271.0) no description available & (at1g30820 : 226.0) CTP synthase family protein; gnl|cdd|37598 no description available & (gnl|cdd|87076 : 308.0) no description available & (at1g30820 : 256.0) CTP synthase family protein	IPR017456: CTP synthase, N-terminal	mRNA
gene31358-v1.0-hybrid	W1	W2	34.7466	179.947	107.347	-2.01392	3.52733e-06	no annotation	no annotation	no annotation	no annotation	no annotation	mRNA
gene24939-v1.0-hybrid	W1	W2	28.2546	148.744	88.4992	-2.23169	2.10803e-14	monothiol glutaredoxin-s11	PF00462: Glutaredoxin	no annotation	at2g47880 Glutaredoxin family protein	IPR002109:Glutaredoxin	mRNA
SN.14773	W1	W2	31.596	2.22399	16.91	2.60469	2.2785e-06	cytochrome p450 cyp749a22-like	PF00067: Cytochrome P450	Brassinosteroid biosynthesis	at2g26710 Encodes a member of the cytochrome p450 family that serves as a control point between multiple photoreceptor systems and brassinosteroid signal transduction. Involved in brassinolide metabolism. Mediates response to a variety of light signals including hypocotyl elongation and cotyledon expansion.	IPR001128:Cytochrome P450	mRNA
SN.24928	W1	W2	313.383	13.6223	163.503	4.10363	8.42664e-37	no annotation	PF01190: Pollen proteins Ole e I like	no annotation	at5g41050 Pollen Ole e 1 allergen and extensin family protein	no annotation	mRNA
SN.14404	W1	W2	55.2926	1.28269	28.2876	3.64494	1.72531e-12	transcription factor bhlh137-like	PF00010: Helix-loop-helix DNA-binding domain	no annotation	at4g34530 Encodes a transcription factor CIB1 (cryptochrome-interacting basic-helix-loop-helix). CIB1 interacts with CRY2 (cryptochrome 2) in a blue light-specific manner in yeast and Arabidopsis cells, and it acts together with additional CIB1-related proteins to promote CRY2-dependent floral initiation. CIB1 positively regulates FT expression.	IPR011598:Myc-type, basic helix-loop-helix (bHLH) domain	mRNA
SN.7788	W1	W2	2.74741	40.0663	21.4068	-2.56273	5.0975e-06	no annotation	no annotation	no annotation	no annotation	no annotation	mRNA
SN.14314	W1	W2	1389.16	129.646	759.404	3.13995	1.7947e-23	chlorophyll a-b binding chloroplastic; chaperone protein dnaj-related	PF00504: Chlorophyll A-B binding protein	Photosynthesis - antenna proteins	p13869|cb12_pethy Chlorophyll a-b binding protein, chloroplast precursor (LHCI type II CAB) - Petunia hybrida (Petunia) & (at3g61470 : 398.0) Encodes a component of the light harvesting antenna complex of photosystem I.; "p13869|cb12_pethy Chlorophyll a-b binding protein, chloroplast precursor (LHCI type II CAB) - Petunia hybrida (Petunia) & (at3g61470 : 399.0) Encodes a component of the light ha…	IPR022796:Chlorophyll A-B binding protein	mRNA
SN.7514	W1	W2	322.954	1683.98	1003.46	-2.2835	1.63466e-23	uncharacterized protein loc103955487; uncharacterized protein loc103948127 isoform x1	no annotation	no annotation	no annotation	no annotation	mRNA
SN.4077	W1	W2	31.803	3.83717	17.8201	2.10433	0.000237647	no annotation	PF05055: Protein of unknown function (DUF677)	no annotation	no annotation	IPR007749:Protein of unknown function DUF677	mRNA
TN128013_c2_g1	W1	W2	320.757	11.0735	165.915	4.08403	2.22069e-23	aspartic proteinase nepenthesin-like protein	PF14541: Xylanase inhibitor C-terminal	no annotation	at5g07030 Eukaryotic aspartyl protease family protein	IPR032799: Xylanase inhibitor, C-terminal	mRNA
SN.25462	W1	W2	142.159	0	71.0796	5.09495	5.3364e-23	acyl carrier protein chloroplastic-like	PF00550: Phosphopantetheine attachment site	no annotation	no annotation	IPR009081:Phosphopantetheine binding ACP domain	mRNA
SN.24855	W1	W2	11.9018	177.549	94.7256	-2.95618	3.37203e-09	triacylglycerol lipase 2	PF04083: Partial alpha/beta-hydrolase lipase region	no annotation	at5g14180 Myzus persicae-induced lipase 1 (MPL1)	IPR006693:Partial AB-hydrolase lipase domain	mRNA
TN86418_c0_g1	W1	W2	201.556	30.9743	116.265	2.5571	3.31509e-23	chlorophyll a-b binding protein chloroplastic	PF00504: Chlorophyll A-B binding protein	Photosynthesis - antenna proteins	at3g54890 Encodes a component of the light harvesting complex associated with photosystem I.	IPR022796: Chlorophyll A-B binding protein	mRNA
TN114818_c0_g1	W1	W2	12.8771	91.1843	52.0307	-2.3177	4.3133e-07	kda class iii heat shock protein	PF00011: Hsp20/alpha crystallin family	Protein processing in endoplasmic reticulum	at1g54050 HSP20-like chaperones superfamily protein	IPR002068: Alpha crystallin/Hsp20 domain	mRNA
TN128936_c0_g1	W1	W2	337.511	71.3929	204.452	2.13543	2.36389e-18	probable pectate lyase 5	PF00544: Pectate lyase	Pentose and glucuronate interconversions	at1g67750 Pectate lyase family protein; at4g24780 Pectin lyase-like superfamily protein	IPR002022: Pectate lyase/Amb allergen	mRNA
TN121535_c0_g1	W1	W2	529.852	70.6192	300.236	2.6263	1.76549e-14	no annotation	no annotation	no annotation	no annotation	no annotation	mRNA
SN.12061	W1	W2	56.3484	1.57483	28.9616	3.60326	1.00753e-12	sodium transporter hkt1-like	PF02386: Cation transport protein	no annotation	at4g10310 encodes a sodium transporter (HKT1) expressed in xylem parenchyma cells. Mutants over-accumulate sodium in shoot tissue and have increased sodium in the xylem sap and reduced sodium in phloem sap and roots.	IPR003445:Cation transporter	mRNA
TN86418_c0_g2	W1	W2	142.387	28.828	85.6076	2.0474	4.47288e-08	chlorophyll a-b binding protein chloroplastic	PF00504: Chlorophyll A-B binding protein	Photosynthesis - antenna proteins	at3g54890 Encodes a component of the light harvesting complex associated with photosystem I.	IPR022796: Chlorophyll A-B binding protein	mRNA
SN.7828	W1	W2	7287.34	1145.81	4216.58	2.5669	7.21368e-32	chlorophyll a-b binding protein of lhcii type 1-like	PF00504: Chlorophyll A-B binding protein	Photosynthesis - antenna proteins	p27493|cb22_tobac Chlorophyll a-b binding protein 21, chloroplast precursor (LHCII type I CAB-21) (LHCP) - Nicotiana tabacum (Common tobacco) & (at2g34430 : 452.0) Photosystem II type I chlorophyll a/b-binding protein	IPR022796:Chlorophyll A-B binding protein	mRNA
TN87585_c0_g1	W1	W2	3.39467	71.8105	37.6026	-3.16127	6.96095e-10	no annotation	no annotation	no annotation	no annotation	no annotation	mRNA
TN70470_c0_g2	W1	W2	624.224	116.515	370.37	2.15506	7.29621e-09	no annotation	no annotation	no annotation	no annotation	no annotation	mRNA
SN.17612	W1	W2	197.201	14.4964	105.849	3.30188	9.63098e-19	nudix hydrolase 8	PF00293: NUDIX domain	no annotation	at5g47240 nudix hydrolase homolog 8 (NUDT8)	IPR000086:NUDIX hydrolase domain	mRNA
SN.5632	W1	W2	107.301	12.3112	59.8063	2.65265	2.19269e-10	probable inactive patatin-like protein 9	PF01734: Patatin-like phospholipase	no annotation	at3g63200 PATATIN-like protein 9 (PLP9)	IPR002641:Patatin/Phospholipase A2-related	mRNA
SN.23663	W1	W2	1536.16	244.096	890.126	2.53328	1.65865e-26	oxygen-evolving enhancer protein chloroplastic-like	PF01789: PsbP	Photosynthesis	q9slq8|psbp_cucsa Oxygen-evolving enhancer protein 2, chloroplast precursor (OEE2) (23 kDa subunit of oxygen evolving system of photosystem II) (OEC 23 kDa subunit) (23 kDa thylakoid membrane protein) (OEC23) - Cucumis sativus (Cucumber) & (at1g06680 : 346.0) Encodes a 23 kD extrinsic protein that is part of photosystem II and participates in the regulation of oxygen evolution.	IPR002683:PsbP family	mRNA
SN.3513	W1	W2	173.266	17.0755	95.1707	2.88169	5.30714e-13	no annotation	no annotation	no annotation	no annotation	no annotation	mRNA
TN103906_c0_g2	W1	W2	196.701	8.91915	102.81	3.65794	4.26637e-17	no annotation	no annotation	no annotation	no annotation	no annotation	mRNA
SN.23974	W1	W2	38.6453	0.957873	19.8016	2.97874	2.71881e-07	formin-like protein 3	PF02181: Formin Homology 2 Domain	no annotation	at5g54650 Encodes a protein with similarity to formins that is involved in cytokinesis. Loss of function mutations exhibit delayed cellularization during endosperm development. FH5 is expressed in the endosperm and the protein localizes to the cell plate. FH5 was shown to be a maternally expressed imprinted gene.	IPR015425:Formin, FH2 domain	mRNA
SN.9255	W1	W2	36.7285	3.13876	19.9336	2.36393	3.49737e-05	indole-3-acetate o-methyltransferase 1-like	PF03492: SAM dependent carboxyl methyltransferase	no annotation	at5g55250 Encodes an enzyme which specifically converts IAA to its methyl ester form MelIAA. This gene belongs to the family of carboxyl methyltransferases whose members catalyze the transfer of the methyl group from S-adenosyl-L-methionine to carboxylic acid-containing substrates to form small molecule methyl esters. Expression of TCP genes is downregulated in mutant iamt1-D.	IPR005299:SAM dependent carboxyl methyltransferase	mRNA
SN.7763	W1	W2	66.1972	7.85662	37.0269	2.52853	1.74215e-08	piriformospora indica-insensitive protein 2-like	PF13855: Leucine rich repeat	no annotation	at2g42800 receptor like protein 29 (RLP29)	IPR001611:Leucine-rich repeat	mRNA
TN118881_c1_g1	W1	W2	24.2588	0.324816	12.2918	2.01569	0.00169497	no annotation	PF02704: Gibberellin regulated protein	no annotation	at1g74670 Gibberellin-regulated family protein	IPR003854: Gibberellin regulated protein	mRNA
SN.13307	W1	W2	74.0027	11.6445	42.8236	2.34557	7.47649e-10	glucose-1-phosphate adenylyltransferase large subunit chloroplastic amyloplastic	PF00483: Nucleotidyl transferase	Starch and sucrose metabolism	at5g19220 Encodes the large subunit of ADP-glucose pyrophosphorylase which catalyzes the first, rate limiting step in starch biosynthesis. The large subunit plays a regulatory role whereas the small subunit (ApS) is the catalytic isoform. Four isoforms (ApL1-4) have been identified. ApL1 is the major large subunit isoform present in leaves. Mutational analysis of APS1 suggests that APL1 and APL2 …	IPR005835:Nucleotidyl transferase domain	mRNA
SN.16373	W1	W2	58.7958	6.35992	32.5779	2.3897	5.40414e-06	bidirectional sugar transporter sweet12-like	PF03083: Sugar efflux transporter for intercellular exchange	no annotation	at3g48740 Nodulin MtN3 family protein	IPR004316:SWEET sugar transporter	mRNA
SN.7188	W1	W2	67.5483	6.96457	37.2564	2.56882	1.38813e-07	omega-hydroxypalmitate o-feruloyl transferase	PF02458: Transferase family	no annotation	at4g31910 HXXXD-type acyl-transferase family protein	IPR003480:Transferase	mRNA
SN.7537	W1	W2	153.983	20.2346	87.1088	2.58537	4.94191e-12	sulfite exporter family	PF01925: Sulfite exporter TauE/SafE	no annotation	at1g61740 Sulfite exporter TauE/SafE family protein	IPR002781:Transmembrane protein TauE-like	mRNA
SN.18757	W1	W2	10.4284	124.614	67.521	-2.90737	1.36644e-10	no annotation	PF13855: Leucine rich repeat	no annotation	at3g14470 NB-ARC domain-containing disease resistance protein	IPR001611:Leucine-rich repeat	mRNA
SN.17256	W1	W2	11.8813	149.175	80.5281	-2.89492	9.42455e-10	inactive protein restricted tev movement 2-like	PF00011: Hsp20/alpha crystallin family	no annotation	no annotation	IPR002068:Alpha crystallin/Hsp20 domain	mRNA
SN.16385	W1	W2	279.133	10.1199	144.626	3.93961	4.26784e-20	casp-like protein 1f1	PF04535: Domain of unknown function (DUF588)	no annotation	no annotation	IPR006702:Domain of unknown function DUF588	mRNA
TN123241_c0_g2	W1	W2	0.370008	45.9323	23.1512	-3.50202	5.18732e-10	no annotation	no annotation	no annotation	no annotation	no annotation	mRNA
TN120273_c0_g1	W1	W2	310.2	68.0074	189.104	2.09336	1.12092e-18	no annotation	PF04852: Protein of unknown function (DUF640)	no annotation	at2g42610 LIGHT SENSITIVE HYPOCOTYLS 10 (LSH10); gnl|cdd|68427 no description available & (at1g78815 : 224.0) LIGHT SENSITIVE HYPOCOTYLS 7 (LSH7)	IPR006936: ALOG domain	mRNA
TN100411_c0_g1	W1	W2	10.2076	52.9471	31.5774	-2.02569	2.34715e-06	monothiol glutaredoxin-s11	PF00462: Glutaredoxin	no annotation	at2g47880 Glutaredoxin family protein	IPR002109: Glutaredoxin	mRNA
TN106150_c0_g1	W1	W2	88.4091	13.8747	51.1419	2.24004	3.62859e-07	protein irx15-like-like	PF04669: Polysaccharide biosynthesis	no annotation	at5g67210 Protein of unknown function (DUF579)	IPR021148: Polysaccharide biosynthesis domain	mRNA
TN126638_c2_g2	W1	W2	81.6269	8.26905	44.9479	2.68955	3.6503e-09	filament-like plant protein 7	PF05911: Filament-like plant protein, long coiled-coil	no annotation	at2g23360 Plant protein of unknown function (DUF869); at3g19370 Plant protein of unknown function (DUF869)	IPR008587: Filament-like plant protein	mRNA
TN132169_c1_g2	W1	W2	25.7782	2281.8	1153.79	-2.45263	8.31011e-05	exopolygalacturonase-like	PF00295: Glycosyl hydrolases family 28	no annotation	at3g07820 Pectin lyase-like superfamily protein; q40312|pglr_medsa Polygalacturonase precursor (EC 3.2.1.15) (PG) (Pectinase) - Medicago sativa (Alfalfa) & (at1g17150 : 110.0) Pectin lyase-like superfamily protein; q40312|pglr_medsa Polygalacturonase precursor (EC 3.2.1.15) (PG) (Pectinase) - Medicago sativa (Alfalfa) & (at3g07820 : 362.0) Pectin lyase-like superfamily protein	IPR000743: Glycoside hydrolase, family 28	mRNA
gene29103-v1.0-hybrid	W1	W2	113.711	3.13829	58.4248	3.90072	2.36682e-16	no annotation	PF04770: ZF-HD protein dimerisation region	no annotation	at1g14440 homeobox protein 31 (HB31)	IPR006456:ZF-HD homeobox protein, Cys/His-rich dimerisation domain	mRNA
TN126960_c0_g1	W1	W2	61.4622	277.762	169.612	-2.08351	2.76801e-19	serine threonine-protein kinase-like protein ccr3	PF00069: Protein kinase domain	no annotation	at3g55950 CRINKLY4 related 3 (CCR3)	IPR000719: Protein kinase domain	mRNA
SN.27540	W1	W2	61.8498	5.07629	33.4631	2.8624	9.972e-10	transcription factor scream2-like isoform x1	no annotation	no annotation	at2g40435 BEST Arabidopsis thaliana protein match is: transcription regulators (TAIR:AT3G56220.1)	no annotation	mRNA
TN116912_c1_g1	W1	W2	15.5758	148.966	82.271	-2.90433	2.02632e-16	leucine-rich repeat family protein	PF00560: Leucine Rich Repeat; PF13855: Leucine rich repeat	no annotation	at4g18760 receptor like protein 51 (RLP51)	IPR001611: Leucine-rich repeat	mRNA
SN.22710	W1	W2	1848.37	396.092	1122.23	2.14171	2.42667e-23	#NAME?; extradiol ring-cleavage dioxygenase; extradiol ring-cleavage dioxygenase-like	PF02900: Catalytic LigB subunit of aromatic ring-opening dioxygenase	no annotation	at4g15093 catalytic LigB subunit of aromatic ring-opening dioxygenase family	IPR004183:Extradiol ring-cleavage dioxygenase, class III enzyme, subunit B	mRNA
TN128138_c2_g1	W1	W2	1368.66	279.936	824.298	2.21003	6.17182e-26	phospholipid:diacylglycerol acyltransferase 2	PF02450: Lecithin:cholesterol acyltransferase	Glycerolipid metabolism	at3g44830 Lecithin:cholesterol acyltransferase family protein	IPR003386: Lecithin:cholesterol/phospholipid:diacylglycerol acyltransferase	mRNA
TN111601_c0_g1	W1	W2	46.1385	1.26658	23.7025	3.3035	1.11449e-09	no annotation	PF00234: Protease inhibitor/seed storage/LTP family	no annotation	no annotation	IPR016140: Bifunctional inhibitor/plant lipid transfer protein/seed storage helical domain	mRNA
TN101070_c0_g1	W1	W2	54.5561	0.936088	27.7461	3.91804	6.65043e-15	chlorophyll a-b binding protein chloroplastic-like	PF00504: Chlorophyll A-B binding protein	Photosynthesis - antenna proteins	at2g40100 Lhcb4:3 protein (Lhcb4.3, light harvesting complex of photosystem II	IPR022796: Chlorophyll A-B binding protein	mRNA
SN.15064	W1	W2	93.802	8.22073	51.0113	2.78399	4.37958e-09	probable polygalacturonase at1g80170	PF00295: Glycosyl hydrolases family 28	no annotation	at1g23460 Pectin lyase-like superfamily protein	IPR000743:Glycoside hydrolase, family 28	mRNA
TN115996_c0_g1	W1	W2	48.0158	6.97547	27.4957	2.31334	2.07439e-07	no annotation	no annotation	no annotation	no annotation	no annotation	mRNA
TN118035_c1_g1	W1	W2	54.7289	1.87739	28.3032	3.25486	1.06979e-09	no annotation	no annotation	no annotation	no annotation	no annotation	mRNA
SN.6481	W1	W2	573.531	3897.74	2235.63	-2.17316	1.5767e-05	no annotation	no annotation	no annotation	no annotation	no annotation	mRNA
gene14437-v1.0-hybrid	W1	W2	103.51	0.622165	52.0659	4.69557	2.70726e-21	no annotation	PF03018: Dirigent-like protein	no annotation	at2g21100 Disease resistance-responsive (dirigent-like protein) family protein	IPR004265:Plant disease resistance response protein	mRNA
gene08755-v1.0-hybrid	W1	W2	176.38	24.5022	100.441	2.45861	1.40635e-09	uncharacterized protein loc101313473	PF04654: Protein of unknown function, DUF599	no annotation	at4g31330 Protein of unknown function, DUF599	IPR006747:Protein of unknown function DUF599	mRNA
TN128654_c1_g10	W1	W2	81.1857	10.1862	45.686	2.50635	9.3771e-09	no annotation	no annotation	no annotation	no annotation	no annotation	mRNA
TN127882_c0_g3	W1	W2	222.767	35.9583	129.362	2.5031	1.68317e-24	protein involved in de novo 2-like	PF03469: XH domain	no annotation	at1g15910 XH/XS domain-containing protein; at3g12550 XH/XS domain-containing protein; gnl|cdd|67106 no description available & (at4g01780 : 110.0) XH/XS domain-containing protein	IPR005379: Uncharacterised domain XH	mRNA
TN96946_c0_g1	W1	W2	9.44043	128.957	69.1987	-3.08604	3.38797e-12	major allergen mal d	PF00407: Pathogenesis-related protein Bet v I family	no annotation	no annotation	IPR000916: Bet v I/Major latex protein	mRNA
SN.5252	W1	W2	26.2775	1.25001	13.7638	2.03041	0.00157983	lrr receptor-like serine threonine-protein kinase rch1	PF13855: Leucine rich repeat; PF07714: Protein tyrosine kinase; PF08263: Leucine rich repeat N-terminal domain	no annotation	at5g48940 Leucine-rich repeat transmembrane protein kinase family protein	IPR001245:Serine-threonine/tyrosine-protein kinase catalytic domain; IPR001611:Leucine-rich repeat; IPR013210:Leucine-rich repeat-containing N-terminal, plant-type	mRNA
TN116834_c0_g1	W1	W2	164.443	25.067	94.7549	2.36303	2.23546e-09	chlorophyll a-b binding protein chloroplastic	PF00504: Chlorophyll A-B binding protein	Photosynthesis - antenna proteins	at3g08940 Lhcb4.2 protein (Lhcb4.2, protein involved in the light harvesting complex of photosystem II	IPR022796: Chlorophyll A-B binding protein	mRNA
SN.1623	W1	W2	36.4195	2.50477	19.4621	2.41182	3.97222e-05	uncharacterized protein loc105351457	PF03168: Late embryogenesis abundant protein	no annotation	at5g42860 unknown protein	IPR004864:Late embryogenesis abundant protein, LEA-14	mRNA
SN.14702	W1	W2	317.537	10.1639	163.85	4.0755	2.88745e-21	no annotation	no annotation	no annotation	no annotation	no annotation	mRNA
TN119513_c1_g3	W1	W2	437.196	92.1625	264.679	2.08196	8.86877e-12	cellulose synthase 4; cellulose synthase a catalytic subunit 4	PF03552: Cellulose synthase; PF14569: Zinc-binding RING-finger	no annotation	at5g44030 Encodes a cellulose synthase involved in secondary cell wall biosynthesis. Confers resistance towards bacterial and fungal pathogens, independent of salicylic acid, ethylene and jasmonate signaling.; gnl|cdd|67186 no description available & (at5g44030 : 120.0) Encodes a cellulose synthase involved in secondary cell wall biosynthesis. Confers resistance towards bacterial and fungal patho…	IPR005150: Cellulose synthase; IPR027934: Cellulose synthase, RING-type zinc finger	mRNA
SN.26056	W1	W2	213.05	14.0882	113.569	3.26535	1.98488e-14	expansin-b2	PF03330: Lytic transglycolase; PF01357: Pollen allergen	no annotation	at1g65680 member of BETA-EXPANSINS. Naming convention from the Expansin Working Group (Kende et al, 2004. Plant Mol Bio)	IPR007117:Expansin, cellulose-binding-like domain; IPR009009:RlpA-like protein, double-psi beta-barrel domain	mRNA
TN99519_c0_g1	W1	W2	18.8043	173.775	96.2895	-2.44882	1.66049e-06	no annotation	PF07107: Wound-induced protein WI12	no annotation	at5g01740 Nuclear transport factor 2 (NTF2) family protein	IPR009798: Wound-induced protein, Wun1	mRNA
TN131588_c0_g3	W1	W2	142.671	22.8279	82.7494	2.29027	1.50426e-08	no annotation	no annotation	no annotation	no annotation	no annotation	lncRNA
SN.27867	W1	W2	352.43	23.8833	188.157	3.43667	2.61965e-21	peroxidase 66	PF00141: Peroxidase	Phenylpropanoid biosynthesis	at5g51890 encodes peroxidase involved in the lignification of tracheary elements (TE) in roots	IPR002016:Haem peroxidase, plant/fungal/bacterial	mRNA
SN.20358	W1	W2	2652.55	465.374	1558.96	2.27986	2.04233e-11	germin-like protein 5-1	PF00190: Cupin	no annotation	at1g02335 germin-like protein subfamily 2 member 2 precursor (GL22); at1g09560 germin-like protein (GLP5)	IPR006045:Cupin 1	mRNA
SN.26481	W1	W2	9.36812	99.7261	54.5471	-2.92884	1.81896e-13	uncharacterized mitochondrial protein g00810-like; retrovirus-related pol polyprotein from transposon tnt 1-94	PF08263: Leucine rich repeat N-terminal domain; PF07727: Reverse transcriptase (RNA-dependent DNA polymerase)	no annotation	at2g34930 disease resistance family protein / LRR family protein; gnl|cdd|87352 no description available & (p10978|polx_tobac : 100.0) Retrovirus-related Pol polyprotein from transposon TNT 1-94 [Includes: Protease (EC 3.4.23.-)	IPR013103:Reverse transcriptase, RNA-dependent DNA polymerase; IPR013210:Leucine-rich repeat-containing N-terminal, plant-type	mRNA
TN102745_c0_g1	W1	W2	41.0001	5.39068	23.1954	2.13161	9.80098e-05	protein scarecrow-like	PF03514: GRAS domain family	no annotation	at3g54220 Encodes a member of a novel family having similarity to DNA binding proteins containing basic-leucine zipper regions	IPR005202: Transcription factor GRAS	mRNA
TN128013_c3_g1	W1	W2	293.786	7.57631	150.681	4.39082	2.45119e-26	protein aspartic protease in guard cell 2	PF14543: Xylanase inhibitor N-terminal	no annotation	at5g07030 Eukaryotic aspartyl protease family protein	IPR032861: Xylanase inhibitor, N-terminal	mRNA
TN128452_c0_g1	W1	W2	33.8513	5.00479	19.4281	2.11951	3.52923e-05	no annotation	no annotation	no annotation	no annotation	no annotation	mRNA
TN125027_c0_g1	W1	W2	133.762	22.184	77.9732	2.20879	2.16255e-07	no annotation	PF00931: NB-ARC domain	no annotation	gnl|cdd|85132 no description available & (gnl|cdd|39857 : 169.0) no description available & (at3g14470 : 131.0) NB-ARC domain-containing disease resistance protein	IPR002182: NB-ARC	mRNA
SN.27865	W1	W2	27.2835	0.324816	13.8042	2.73146	6.78797e-06	no annotation	PF14383: DUF761-associated sequence motif; PF14309: Domain of unknown function (DUF4378)	no annotation	at5g62170 unknown protein	IPR025486:Domain of unknown function DUF4378; IPR032795:DUF3741-associated sequence motif	mRNA
TN125623_c0_g1	W1	W2	73.7311	8.49536	41.1132	2.67778	2.69863e-11	inositol oxygenase 1-like	PF05153: Myo-inositol oxygenase	Ascorbate and aldarate metabolism	at1g14520 Encodes MIOX1. Belongs to myo-inositol oxygenase gene family.	IPR007828: Inositol oxygenase	mRNA
SN.6993	W1	W2	39.7571	215.198	127.478	-2.21419	4.26629e-11	auxin-induced protein 6b	PF02519: Auxin responsive protein	Plant hormone signal transduction	at5g10990 SAUR-like auxin-responsive protein family	IPR003676:Small auxin-up RNA	mRNA
gene25985-v1.0-hybrid	W1	W2	43.8018	4.39919	24.1005	2.50735	8.17754e-07	transcription factor tcp14-like	PF03634: TCP family transcription factor	no annotation	at3g47620 Encodes a transcription factor AtTCP14 that regulates seed germination. AtTCP14 shows elevated expression level just prior to germination. AtTCP14 is predominantly expressed in the vascular tissue of the embryo, and affects gene expression in radicles in a non-cell-autonomous manner.	IPR005333:Transcription factor, TCP	mRNA
SN.4451	W1	W2	58.9906	7.82869	33.4096	2.4321	2.38612e-08	bidirectional sugar transporter sweet1	no annotation	no annotation	no annotation	no annotation	mRNA
SN.16921	W1	W2	2665.24	398.123	1531.68	2.55971	6.19458e-19	chlorophyll a b binding partial; chlorophyll a-b binding protein chloroplastic	PF00504: Chlorophyll A-B binding protein	Photosynthesis - antenna proteins	at3g47470 Encodes a chlorophyll a/b-binding protein that is more similar to the PSI Cab proteins than the PSII cab proteins. The predicted protein is about 20 amino acids shorter than most known Cab proteins.	IPR022796:Chlorophyll A-B binding protein	mRNA
SN.8492	W1	W2	21.2243	183.647	102.435	-2.81333	1.94833e-16	glutamine amidotransferase	PF03352: Methyladenine glycosylase	Base excision repair	at5g44680 DNA glycosylase superfamily protein	IPR005019:Methyladenine glycosylase	mRNA
gene15268-v1.0-hybrid	W1	W2	385.025	51.9319	218.478	2.72021	6.36979e-24	fasciclin-like arabinogalactan protein 1	PF02469: Fasciclin domain	no annotation	at5g55730 fasciclin-like arabinogalactan-protein 1 (Fla1)	IPR000782:FAS1 domain	mRNA
SN.9334	W1	W2	212.033	21.8653	116.949	2.94218	3.26243e-17	aluminum-activated malate transporter 2	PF11744: Aluminium activated malate transporter	no annotation	at1g08440 Aluminium activated malate transporter family protein	IPR020966:Aluminum-activated malate transporter	mRNA
SN.23780	W1	W2	44.9863	375.761	210.374	-2.03081	0.000667663	glycine cleavage system h protein mitochondrial	PF01597: Glycine cleavage H-protein	Glycine, serine and threonine metabolism	at2g35120 Single hybrid motif superfamily protein	IPR033753:Glycine cleavage system H-protein/Simiate	mRNA
TN116005_c0_g1	W1	W2	27.7949	2.5327	15.1638	2.06348	0.000814129	zinc transporter 8-like	PF02535: ZIP Zinc transporter	no annotation	gnl|cdd|36771 no description available & (at3g12750 : 171.0) A member of Zrt- and Irt-related protein (ZIP) family. transcript is induced in response to zinc deficiency in the root.	IPR003689: Zinc/iron permease	mRNA
SN.10311	W1	W2	456.733	10.753	233.743	4.82137	4.53536e-45	no annotation	no annotation	no annotation	no annotation	no annotation	mRNA
TN123835_c0_g1	W1	W2	65.7661	4.72969	35.2479	3.00807	9.87453e-11	uncharacterized protein loc104879511	PF00439: Bromodomain	no annotation	at1g20670 DNA-binding bromodomain-containing protein	IPR001487: Bromodomain	mRNA
TN123869_c0_g2	W1	W2	33.5593	2.54359	18.0514	2.72242	1.30919e-07	wat1-related protein at5g07050-like	PF00892: EamA-like transporter family	no annotation	at2g39510 nodulin MtN21 /EamA-like transporter family protein; at4g08300 nodulin MtN21 /EamA-like transporter family protein	IPR000620: EamA domain	mRNA
SN.16091	W1	W2	32.069	4.38783	18.2284	2.16629	3.23268e-05	no annotation	no annotation	no annotation	no annotation	no annotation	mRNA
gene26699-v1.0-hybrid	W1	W2	128.377	3.17712	65.7771	3.98921	8.81702e-17	no annotation	PF12937: F-box-like	no annotation	at2g39490 F-box family protein	IPR001810:F-box domain	mRNA
SN.4336	W1	W2	270.837	19.3823	145.109	3.28979	4.79999e-17	vacuolar iron transporter homolog 1-like	PF01988: VIT family	no annotation	at3g43660 Vacuolar iron transporter (VIT) family protein	IPR008217:Ccc1 family	mRNA
TN112962_c1_g2	W1	W2	12.8012	78.9682	45.8847	-2.29427	3.26363e-09	brassinosteroid-regulated protein bru1-like	PF00722: Glycosyl hydrolases family 16; PF06955: Xyloglucan endo-transglycosylase (XET) C-terminus	Plant hormone signal transduction	at3g23730 xyloglucan endotransglucosylase/hydrolase 16 (XTH16); at4g14130 xyloglucan endotransglycosylase-related protein (XTR7); gnl|cdd|29536 no description available & (at3g23730 : 219.0) xyloglucan endotransglucosylase/hydrolase 16 (XTH16); gnl|cdd|29536 no description available & (at4g14130 : 96.3) xyloglucan endotransglycosylase-related protein (XTR7)	IPR000757: Glycoside hydrolase family 16; IPR010713: Xyloglucan endo-transglycosylase, C-terminal	mRNA
TN124602_c0_g1	W1	W2	42.7849	360.38	201.583	-2.86363	2.22618e-23	irk-interacting protein	PF04859: Plant protein of unknown function (DUF641)	no annotation	at1g29300 unfertilized embryo sac 1 (UNE1)	IPR006943: Domain of unknown function DUF641, plant	mRNA
SN.14189	W1	W2	103.168	20.2171	61.6927	2.13531	3.07302e-10	no annotation	no annotation	no annotation	no annotation	no annotation	mRNA
SN.10628	W1	W2	6.0867	341.567	173.827	-2.32885	0.000209561	methanol o-anthraniloyltransferase-like	PF08631: Meiosis protein SPO22/ZIP4 like; PF02458: Transferase family	alpha-Linolenic acid metabolism	at3g03480 acetyl CoA:(Z)-3-hexen-1-ol acetyltransferase (CHAT); at5g17540 HXXXD-type acyl-transferase family protein	IPR003480:Transferase; IPR013940:Meiosis specific protein Spo22/ZIP4/TEX11	mRNA
TN119702_c0_g1	W1	W2	296.235	44.3964	170.315	2.54186	9.98603e-18	fructose-bisphosphate aldolase chloroplastic	PF00274: Fructose-bisphosphate aldolase class-I	Glycolysis / Gluconeogenesis	at4g38970 Protein is tyrosine-phosphorylated and its phosphorylation state is modulated in response to ABA in Arabidopsis thaliana seeds.; q40677|alfc_orysa Fructose-bisphosphate aldolase, chloroplast precursor (EC 4.1.2.13) (ALDP) - Oryza sativa (Rice) & (at2g21330 : 595.0) fructose-bisphosphate aldolase 1 (FBA1); q40677|alfc_orysa Fructose-bisphosphate aldolase, chloroplast precursor (EC 4.1.2.…	IPR000741: Fructose-bisphosphate aldolase, class-I	mRNA
SN.14305	W1	W2	1610.95	166.843	888.896	3.00022	2.68418e-21	65-kda microtubule-associated protein 8; 65-kda microtubule-associated protein 8-like	PF03999: Microtubule associated protein (MAP65/ASE1 family)	no annotation	at1g27920 microtubule-associated protein 65-8 (MAP65-8)	no annotation	mRNA
SN.11817	W1	W2	272.578	1309.49	791.032	-2.1971	3.39355e-30	enoyl- delta isomerase peroxisomal-like	PF00378: Enoyl-CoA hydratase/isomerase	Fatty acid elongation	at4g14430 Encodes a peroxisomal delta3, delta2-enoyl CoA isomerase, involved in unsaturated fatty acid degradation. This enzyme might also be involved in the conversion of indole-3-butyric acid to indole-3-acetic acid via a beta-oxidation-like pathway.	IPR001753:Crotonase superfamily	mRNA
TN124791_c0_g5	W1	W2	40.939	5.37411	23.1566	2.22426	1.75662e-05	glycerol-3-phosphate dehydrogenase	PF01210: NAD-dependent glycerol-3-phosphate dehydrogenase N-terminus; PF07479: NAD-dependent glycerol-3-phosphate dehydrogenase C-terminus	Glycerophospholipid metabolism	at5g40610 NAD-dependent glycerol-3-phosphate dehydrogenase family protein	IPR006109: Glycerol-3-phosphate dehydrogenase, NAD-dependent, C-terminal; IPR011128: Glycerol-3-phosphate dehydrogenase, NAD-dependent, N-terminal	mRNA
SN.6897	W1	W2	1879.69	252.04	1065.86	2.71909	7.69098e-23	plastocyanin	PF00127: Copper binding proteins, plastocyanin/azurin family	Photosynthesis	at1g20340 recombination and DNA-damage resistance protein (DRT112) One of two Arabidopsis plastocyanin genes. Predominant form, expressed 10x higher than PETE1. PETE2 is thought to be post-transcriptionally regulated via copper accumulation and is involved in copper homeostasis.	IPR000923:Blue (type 1) copper domain	mRNA
TN119313_c1_g1	W1	W2	142.543	22.952	82.7477	2.39075	1.10143e-12	plastocyanin	PF00127: Copper binding proteins, plastocyanin/azurin family	Photosynthesis	at1g20340 recombination and DNA-damage resistance protein (DRT112) One of two Arabidopsis plastocyanin genes. Predominant form, expressed 10x higher than PETE1. PETE2 is thought to be post-transcriptionally regulated via copper accumulation and is involved in copper homeostasis.	IPR000923: Blue (type 1) copper domain	mRNA
SN.15763	W1	W2	136.34	17.6839	77.0119	2.56484	6.34383e-11	aquaporin pip1-1	PF00230: Major intrinsic protein	no annotation	at4g00430 a member of the plasma membrane intrinsic protein subfamily PIP1.	IPR000425:Major intrinsic protein	mRNA
SN.26725	W1	W2	128.695	7.8462	68.2706	3.07316	4.9941e-10	cytochrome b561 and domon domain-containing protein at3g61750	PF03351: DOMON domain; PF03188: Eukaryotic cytochrome b561	no annotation	at3g61750 Cytochrome b561/ferric reductase transmembrane with DOMON related domain	IPR005018:DOMON domain; IPR006593:Cytochrome b561/ferric reductase transmembrane	mRNA
SN.25985	W1	W2	3.42747	444.578	224.003	-5.90998	2.66939e-56	no annotation	PF16113: Enoyl-CoA hydratase/isomerase	Valine, leucine and isoleucine degradation	at5g65940 hydrolyzes beta-hydroxyisobutyryl-CoA	IPR032259:Enoyl-CoA hydratase/isomerase, HIBYL-CoA-H type	mRNA
SN.1837	W1	W2	497.91	87.0587	292.485	2.40443	1.28829e-24	growth-regulating factor 1-like	PF08879: WRC; PF08880: QLQ	no annotation	at2g22840 Growth regulating factor encoding transcription activator. One of the nine members of a GRF gene family, containing nuclear targeting domain. Mutants result in smaller leaves indicating the role of the gene in leaf development. Expressed in root, shoot and flower	IPR014977:WRC domain; IPR014978:Glutamine-Leucine-Glutamine, QLQ	mRNA
TN122018_c0_g1	W1	W2	39.8505	0.313923	20.0822	3.65103	3.37261e-11	thermospermine synthase acaulis5-like	PF01564: Spermine/spermidine synthase	no annotation	at5g19530 Encodes a spermine synthase. Required for internode elongation and vascular development, specifically in the mechanism that defines the boundaries between veins and nonvein regions. This mechanism may be mediated by polar auxin transport. Though ACL5 has been shown to function as a spermine synthase in E. coli, an ACL5 knockout has no effect on the endogenous levels of free and conjugat…	no annotation	mRNA
TN120521_c0_g1	W1	W2	49.8204	4.4153	27.1178	2.59127	5.64559e-07	peroxidase 29	PF00141: Peroxidase	Phenylpropanoid biosynthesis	at3g17070 Peroxidase family protein; gnl|cdd|29388 no description available & (at3g17070 : 253.0) Peroxidase family protein	IPR002016: Haem peroxidase, plant/fungal/bacterial	mRNA
TN114902_c0_g2	W1	W2	607.054	101.175	354.114	2.36605	3.0279e-13	auxin-repressed kda; auxin-repressed protein	PF05564: Dormancy/auxin associated protein	no annotation	q05349|12kd_fraan Auxin-repressed 12.5 kDa protein - Fragaria ananassa (Strawberry) & (at1g28330 : 103.0) dormancy-associated protein (DRM1); q05349|12kd_fraan Auxin-repressed 12.5 kDa protein - Fragaria ananassa (Strawberry) & (at1g28330 : 115.0) dormancy-associated protein (DRM1)	IPR008406: Dormancy/auxin associated protein	mRNA
SN.8038	W1	W2	52.1685	9.76716	30.9678	2.03792	3.33854e-06	uncharacterized protein tcm_029791	PF04654: Protein of unknown function, DUF599	no annotation	gnl|cdd|68233 no description available & (at5g46060 : 108.0) Protein of unknown function, DUF599; "gnl|cdd|68233 no description available & (at5g46060 : 112.0) Protein of unknown function, DUF599"	IPR006747:Protein of unknown function DUF599	mRNA
TN112990_c0_g2	W1	W2	409.213	81.6254	245.419	2.20029	3.05421e-17	no annotation	no annotation	no annotation	no annotation	no annotation	mRNA
SN.23909	W1	W2	116.105	4.38262	60.2439	3.10737	1.88651e-08	no annotation	PF03018: Dirigent-like protein	no annotation	gnl|cdd|66675 no description available & (at5g42500 : 83.2) Disease resistance-responsive (dirigent-like protein) family protein	IPR004265:Plant disease resistance response protein	mRNA
SN.5561	W1	W2	68.4807	11.0669	39.7738	2.24188	1.05557e-07	no annotation	no annotation	no annotation	no annotation	no annotation	mRNA
SN.21963	W1	W2	201.814	22.7725	112.293	2.85997	5.08638e-18	basic leucine zipper 43-like	PF00170: bZIP transcription factor	no annotation	at5g60830 basic leucine-zipper 70 (bZIP70)	IPR004827:Basic-leucine zipper domain	mRNA
SN.2862	W1	W2	72.9895	6.94847	39.969	2.57155	4.34592e-07	zinc finger protein constans-like isoform 1	PF06203: CCT motif	no annotation	at5g41380 CCT motif family protein	IPR010402:CCT domain	mRNA
SN.23894	W1	W2	10.906	163.84	87.3732	-3.00419	8.92356e-10	cellulose synthase-like protein h1 isoform x1	PF03552: Cellulose synthase; PF04078: Cell differentiation family, Rcd1-like	no annotation	at2g32530 encodes a gene similar to cellulose synthase; at2g32540 encodes a gene similar to cellulose synthase	IPR005150:Cellulose synthase	mRNA
gene20084-v1.0-hybrid	W1	W2	914.715	110.396	512.555	2.92689	2.90951e-39	photosystem i reaction center subunit chloroplastic	PF02507: Photosystem I reaction centre subunit III	Photosynthesis	at1g31330 Encodes subunit F of photosystem I.	IPR003666:Photosystem I PsaF, reaction centre subunit III	mRNA
SN.15615	W1	W2	1145.1	6758.75	3951.92	-2.39652	3.10479e-17	no annotation	PF12638: Staygreen protein	no annotation	at4g22920 Similar to the tomato senescence-inducible chloroplast stay-green protein 1. It is upregulated during maximal senescence in the Arabidopsis life cycle, especially in senescent leaves.	IPR024438:Staygreen protein	mRNA
SN.23503	W1	W2	906.006	147.023	526.514	2.47974	2.46497e-21	chlorophyll a-b binding protein chloroplastic	PF00504: Chlorophyll A-B binding protein	Photosynthesis - antenna proteins	p27494|cb23_tobac Chlorophyll a-b binding protein 36, chloroplast precursor (LHCII type I CAB-36) (LHCP) - Nicotiana tabacum (Common tobacco) & (at3g27690 : 381.0) Encodes Lhcb2.4. Belongs to the Lhc super-gene family encodes the light-harvesting chlorophyll a/b-binding (LHC) proteins that constitute the antenna system of the photosynthetic apparatus.; "p27518|cb21_goshi Chlorophyll a-b binding p…	IPR022796:Chlorophyll A-B binding protein	mRNA
SN.20444	W1	W2	2263.8	530.084	1396.94	2.04646	1.69949e-33	cytochrome p450 714a1-like	PF00067: Cytochrome P450	no annotation	at5g24910 member of CYP714A	IPR001128:Cytochrome P450	mRNA
SN.27443	W1	W2	104.65	4.72401	54.6871	3.61503	1.70718e-16	chlorophyll a-b binding protein chloroplastic	PF00504: Chlorophyll A-B binding protein	Photosynthesis - antenna proteins	at2g40100 Lhcb4:3 protein (Lhcb4.3, light harvesting complex of photosystem II	IPR022796:Chlorophyll A-B binding protein	mRNA
SN.7196	W1	W2	138.069	11.3908	74.7297	2.90789	2.38302e-10	u-box domain-containing protein 13	PF00514: Armadillo/beta-catenin-like repeat	no annotation	at4g31890 ARM repeat superfamily protein	IPR000225:Armadillo	mRNA
SN.25083	W1	W2	15.1776	216.595	115.886	-3.24027	4.4865e-15	no annotation	no annotation	no annotation	no annotation	no annotation	mRNA
SN.27701	W1	W2	121.442	12.0295	66.7358	2.82945	1.05024e-11	leucine-rich repeat receptor-like protein kinase tdr	PF13855: Leucine rich repeat; PF08263: Leucine rich repeat N-terminal domain; PF00069: Protein kinase domain; PF00560: Leucine Rich Repeat	no annotation	at5g61480 PHLOEM INTERCALATED WITH XYLEM (PXY)	IPR000719:Protein kinase domain; IPR001611:Leucine-rich repeat; IPR013210:Leucine-rich repeat-containing N-terminal, plant-type	mRNA
SN.18971	W1	W2	200.115	5.65442	102.885	4.02918	1.58077e-18	gdsl esterase lipase at1g71691	PF00657: GDSL-like Lipase/Acylhydrolase	no annotation	at1g71691 GDSL-like Lipase/Acylhydrolase superfamily protein	IPR001087:GDSL lipase/esterase	mRNA
SN.19416	W1	W2	520.841	4723.95	2622.39	-2.95069	2.95053e-23	aminotransferase ald1-like; aminotransferase ald1-like isoform x1	PF00155: Aminotransferase class I and II	Lysine biosynthesis	at4g33680 Involved in disease resistance against Pseudomonas syringae. mutants have elevated SA levels, a low level of spontaneous cell death, callose deposition, and enlarged cells in leaves. genetically maps on chr 4 between L23H3 and nga1139.; at2g13810 AGD2-like defense response protein 1 (ALD1)	IPR004839:Aminotransferase, class I/classII	mRNA
SN.25240	W1	W2	2454.42	61.9169	1258.17	3.86056	3.39542e-14	protein aspartic protease in guard cell 2	PF14541: Xylanase inhibitor C-terminal; PF14543: Xylanase inhibitor N-terminal	no annotation	at5g07030 Eukaryotic aspartyl protease family protein	IPR032799:Xylanase inhibitor, C-terminal; IPR032861:Xylanase inhibitor, N-terminal	mRNA
SN.27402	W1	W2	289.866	35.2234	162.545	2.75958	1.21988e-16	sedoheptulose- - chloroplastic	PF00316: Fructose-1-6-bisphosphatase, N-terminal domain; PF10604: Polyketide cyclase / dehydrase and lipid transport	Carbon fixation in photosynthetic organisms	at3g55800 Encodes the chloroplast enzyme sedoheptulose-1,7-bisphosphatase (SBPase), involved in the carbon reduction of the Calvin cycle. Increase in SBPase activity in transgenic lines accumulate up to 50% more sucrose and starch than wild-type.	IPR019587:Polyketide cyclase/dehydrase; IPR033391:Fructose-1-6-bisphosphatase class I, N-terminal	mRNA
TN130815_c1_g2	W1	W2	399.986	51.6052	225.796	2.74912	4.48395e-21	ribulose bisphosphate carboxylase small chain clone 512-like	PF00101: Ribulose bisphosphate carboxylase, small chain	Glyoxylate and dicarboxylate metabolism	o65349|rbs_capan Ribulose bisphosphate carboxylase small chain, chloroplast precursor (EC 4.1.1.39) (RuBisCO small subunit) - Capsicum annuum (Bell pepper) & (at5g38430 : 186.0) Ribulose bisphosphate carboxylase (small chain) family protein	IPR000894: Ribulose bisphosphate carboxylase small chain, domain	mRNA
SN.7333	W1	W2	362.052	2200.93	1281.49	-2.38727	1.18974e-13	probable xyloglucan endotransglucosylase hydrolase protein 23; xyloglucan endotransglucosylase hydrolase protein 22-like	PF00722: Glycosyl hydrolases family 16; PF06955: Xyloglucan endo-transglycosylase (XET) C-terminus	Plant hormone signal transduction	at5g57560 Encodes a cell wall-modifying enzyme, rapidly upregulated in response to environmental stimuli; at4g25810 xyloglucan endotransglycosylase-related protein (XTR6)	IPR000757:Glycoside hydrolase family 16; IPR010713:Xyloglucan endo-transglycosylase, C-terminal	mRNA
SN.2823	W1	W2	163.496	31.0591	97.2773	2.04636	1.7663e-06	dna repair protein rev1	PF00180: Isocitrate/isopropylmalate dehydrogenase	no annotation	no annotation	IPR024084:Isopropylmalate dehydrogenase-like domain	mRNA
SN.13949	W1	W2	39.6896	0.930407	20.31	2.99786	2.28314e-07	protein trichome birefringence-like 43	PF14416: PMR5 N terminal Domain; PF13839: GDSL/SGNH-like Acyl-Esterase family found in Pmr5 and Cas1p	no annotation	at2g30900 Encodes a member of the TBL (TRICHOME BIREFRINGENCE-LIKE) gene family containing a plant-specific DUF231 (domain of unknown function) domain. TBL gene family has 46 members, two of which (TBR/AT5G06700 and TBL3/AT5G01360) have been shown to be involved in the synthesis and deposition of secondary wall cellulose, presumably by influencing the esterification state of pectic polymers. A no…	IPR025846:PMR5 N-terminal domain; IPR026057:PC-Esterase	mRNA
TN117105_c0_g1	W1	W2	16.3747	509.522	262.948	-4.18291	1.15154e-24	no annotation	no annotation	no annotation	no annotation	no annotation	mRNA
SN.4891	W1	W2	2.43171	47.6578	25.0447	-2.8621	1.81135e-07	serine threonine protein phosphatase 2a 57 kda regulatory subunit b beta isoform-like	PF01603: Protein phosphatase 2A regulatory B subunit (B56 family)	mRNA surveillance pathway	gnl|cdd|85563 no description available & (gnl|cdd|37296 : 401.0) no description available & (at3g09880 : 358.0) Encodes B regulatory subunit of PP2A (AtBbeta).	IPR002554:Protein phosphatase 2A, regulatory B subunit, B56	mRNA
SN.17622	W1	W2	784.731	171.514	478.122	2.09521	1.85068e-18	cytochrome p450 cyp72a219-like	PF00067: Cytochrome P450	no annotation	at3g14660 putative cytochrome P450; at3g14690 putative cytochrome P450	IPR001128:Cytochrome P450	mRNA
SN.7370	W1	W2	76.0474	0.963554	38.5055	4.2208	2.60144e-17	no annotation	PF00234: Protease inhibitor/seed storage/LTP family	no annotation	no annotation	IPR016140:Bifunctional inhibitor/plant lipid transfer protein/seed storage helical domain	mRNA
SN.20661	W1	W2	2587.28	341.324	1464.3	2.74045	4.47147e-23	chlorophyll a-b binding protein chloroplastic	PF00504: Chlorophyll A-B binding protein	Photosynthesis - antenna proteins	at3g08940 Lhcb4.2 protein (Lhcb4.2, protein involved in the light harvesting complex of photosystem II	IPR022796:Chlorophyll A-B binding protein	mRNA
TN112906_c0_g3	W1	W2	1044.1	237.905	641.005	2.06823	6.38104e-26	no annotation	no annotation	no annotation	no annotation	no annotation	mRNA
SN.1654	W1	W2	2233.81	406.857	1320.33	2.30908	4.78125e-17	protein irx15-like-like	PF04669: Polysaccharide biosynthesis	no annotation	at5g67210 Protein of unknown function (DUF579)	IPR021148:Polysaccharide biosynthesis domain	mRNA
SN.18793	W1	W2	1145.38	239.778	692.58	2.11817	3.08192e-14	cyclic nucleotide-gated ion channel 4	PF00027: Cyclic nucleotide-binding domain; PF00520: Ion transport protein	no annotation	at5g54250 member of Cyclic nucleotide gated channel family, downstream component of the signaling pathways leading to HR resistance. mutant plants exhibit gene-for-gene disease resistance against avirulent Pseudomonas syringae despite the near-complete absence of the hypersensitive response (HR). Salicylic acid accumulation in dnd2 mutants is completely PAD4-independent.	IPR000595:Cyclic nucleotide-binding domain; IPR005821:Ion transport domain	mRNA
TN133280_c2_g2	W1	W2	10.0923	142.679	76.3855	-3.3389	4.00526e-19	retrovirus-related pol polyprotein from transposon tnt 1-94	PF00665: Integrase core domain; PF07727: Reverse transcriptase (RNA-dependent DNA polymerase); PF13976: GAG-pre-integrase domain	no annotation	at4g23160 Encodes a cysteine-rich receptor-like protein kinase.	IPR025724: GAG-pre-integrase domain; IPR001584: Integrase, catalytic core; IPR013103: Reverse transcriptase, RNA-dependent DNA polymerase	mRNA
TN131224_c2_g1	W1	W2	3.37774	163.11	83.244	-2.32203	0.000220417	no annotation	no annotation	no annotation	no annotation	no annotation	lncRNA
TN110866_c0_g1	W1	W2	69.5553	5.01	37.2827	2.77311	1.0095e-07	no annotation	PF14368: Probable lipid transfer	no annotation	no annotation	IPR016140: Bifunctional inhibitor/plant lipid transfer protein/seed storage helical domain	mRNA
TN47114_c0_g1	W1	W2	0	30.1859	15.093	-2.77338	5.49941e-06	no annotation	no annotation	no annotation	no annotation	no annotation	mRNA
SN.5631	W1	W2	147.617	17.9491	82.7832	2.73212	2.92455e-15	cupredoxin superfamily	PF02298: Plastocyanin-like domain	no annotation	at2g31050 Cupredoxin superfamily protein	IPR003245:Phytocyanin domain	mRNA
SN.6206	W1	W2	2794.25	339.882	1567.07	2.81225	1.48357e-20	gibberellin 3-beta-dioxygenase 1-like	PF14226: non-haem dioxygenase in morphine synthesis N-terminal; PF03171: 2OG-Fe(II) oxygenase superfamily	Diterpenoid biosynthesis	at1g15550 Involved in later steps of the gibberellic acid biosynthetic pathway. Activated by AGAMOUS in a cal-1, ap1-1 background. Deletion of 208 bp from -1016 to -809 (&#916	IPR005123:Oxoglutarate/iron-dependent dioxygenase; IPR026992:Non-haem dioxygenase N-terminal domain	mRNA
SN.4693	W1	W2	32.2951	0.946981	16.621	2.83105	1.29814e-06	probable fructokinase-5	PF00294: pfkB family carbohydrate kinase	Fructose and mannose metabolism	at4g10260 pfkB-like carbohydrate kinase family protein	IPR011611:Carbohydrate kinase PfkB	mRNA
TN119780_c0_g1	W1	W2	342.599	72.3839	207.492	2.01627	2.29597e-08	protein nrt1 ptr family -like	PF00854: POT family	no annotation	at1g32450 Transmembrane nitrate transporter. Involved in xylem transport of nitrate from root to shoot. Induced in response to nitrate. Not involved in nitrate uptake. expressed in root pericycle cells.	IPR000109: Proton-dependent oligopeptide transporter family	mRNA
TN127366_c3_g1	W1	W2	74.0817	4.37694	39.2293	3.16363	2.79514e-11	photosystem i subunit o	no annotation	Photosynthesis	at1g08380 Encodes subunit O of photosystem I.	no annotation	mRNA
TN97013_c0_g1	W1	W2	80.2496	649.117	364.683	-2.74377	1.02834e-16	actin	PF00022: Actin	no annotation	o81221|act_goshi Actin - Gossypium hirsutum (Upland cotton) & (at3g53750 : 385.0) Member of the Actin gene family. Expressed in mature pollen.; o81221|act_goshi Actin - Gossypium hirsutum (Upland cotton) & (at3g53750 : 430.0) Member of the Actin gene family. Expressed in mature pollen.	IPR004000: Actin family	mRNA
TN116340_c0_g1	W1	W2	978.959	127.581	553.27	2.72015	2.33022e-19	cys endopeptidase family protein; kdel-tailed cysteine endopeptidase cep1; vignain; vignain-like	PF00112: Papain family cysteine protease; PF08246: Cathepsin propeptide inhibitor domain (I29)	no annotation	at5g50260 Cysteine proteinases superfamily protein; o65039|cysep_ricco Vignain precursor (EC 3.4.22.-) (Cysteine endopeptidase) - Ricinus communis (Castor bean) & (at5g50260 : 199.0) Cysteine proteinases superfamily protein; o65039|cysep_ricco Vignain precursor (EC 3.4.22.-) (Cysteine endopeptidase) - Ricinus communis (Castor bean) & (at5g50260 : 340.0) Cysteine proteinases superfamily protein; p…	IPR013201: Cathepsin propeptide inhibitor domain (I29); IPR000668: Peptidase C1A, papain C-terminal	mRNA
TN127142_c1_g2	W1	W2	5.58192	70.998	38.29	-3.01025	5.79252e-12	no annotation	PF03321: GH3 auxin-responsive promoter	Plant hormone signal transduction	at1g28130 encodes an IAA-amido synthase that conjugates Asp and other amino acids to auxin in vitro. Lines carrying insertions in this gene are hypersensitive to auxin.	IPR004993: GH3 family	mRNA
TN121412_c0_g1	W1	W2	145.432	4.7079	75.0701	4.12565	4.05563e-24	protein nrt1 ptr family; protein nrt1 ptr family -like	PF00854: POT family	no annotation	at3g54450 Major facilitator superfamily protein	IPR000109: Proton-dependent oligopeptide transporter family	mRNA
SN.4507	W1	W2	4296.49	743.074	2519.78	2.38576	7.10648e-19	fructose-bisphosphate aldolase chloroplastic	PF00274: Fructose-bisphosphate aldolase class-I	Glycolysis / Gluconeogenesis	at4g38970 Protein is tyrosine-phosphorylated and its phosphorylation state is modulated in response to ABA in Arabidopsis thaliana seeds.	IPR000741:Fructose-bisphosphate aldolase, class-I	mRNA
SN.27312	W1	W2	5286.77	972.494	3129.63	2.32596	2.51133e-21	ribulose bisphosphate carboxylase oxygenase chloroplastic isoform x2	PF00004: ATPase family associated with various cellular activities (AAA)	no annotation	q40281|rca_maldo Ribulose bisphosphate carboxylase/oxygenase activase, chloroplast precursor (RuBisCO activase) (RA) - Malus domestica (Apple) (Malus sylvestris) & (at2g39730 : 701.0) Rubisco activase, a nuclear-encoded chloroplast protein that consists of two isoforms arising from alternative splicing in most plants. Required for the light activation of rubisco.	IPR003959:ATPase, AAA-type, core	mRNA
TN107516_c0_g1	W1	W2	73.1949	8.87651	41.0357	2.40964	7.04651e-07	no annotation	no annotation	no annotation	no annotation	no annotation	mRNA
SN.14445	W1	W2	664.449	3102.3	1883.37	-2.09745	5.73587e-15	non-functional nadph-dependent codeinone reductase 2-like	PF00248: Aldo/keto reductase family	no annotation	at1g59960 NAD(P)-linked oxidoreductase superfamily protein	IPR023210:NADP-dependent oxidoreductase domain	mRNA
SN.22590	W1	W2	3924.66	888.749	2406.7	2.05261	8.55851e-19	clustered mitochondria protein homolog	PF15044: Mitochondrial function, CLU-N-term; PF12807: Translation initiation factor eIF3 subunit 135; PF13424: Tetratricopeptide repeat	no annotation	at1g15290 Tetratricopeptide repeat (TPR)-like superfamily protein	IPR028275:Clustered mitochondria protein, N-terminal; IPR033646:CLU central domain	mRNA
TN108100_c0_g1	W1	W2	53.4256	9.08912	31.2574	2.08505	8.74434e-06	no annotation	no annotation	no annotation	no annotation	no annotation	lncRNA
SN.13025	W1	W2	75.1059	419.462	247.284	-2.21532	1.32783e-09	no annotation	PF05617: Prolamin-like	no annotation	no annotation	IPR008502:Prolamin-like domain	mRNA
TN128787_c1_g1	W1	W2	565.695	2627.66	1596.68	-2.07501	3.20157e-13	probable methyltransferase pmt20	PF03141: Putative S-adenosyl-L-methionine-dependent methyltransferase	no annotation	at1g31850 S-adenosyl-L-methionine-dependent methyltransferases superfamily protein	IPR004159: Putative S-adenosyl-L-methionine-dependent methyltransferase	mRNA
TN132408_c3_g9	W1	W2	0	36.0634	18.0317	-3.21373	5.00651e-08	no annotation	no annotation	no annotation	no annotation	no annotation	mRNA
TN127731_c0_g1	W1	W2	60.9582	7.84526	34.4017	2.37223	5.82046e-07	probable beta- -xylosyltransferase irx9	PF03360: Glycosyltransferase family 43	no annotation	at2g37090 The IRX9 gene encodes a putative family 43 glycosyl transferase. It was coordinately expressed with the cellulose synthase subunits during secondary cell wall formation. Cell wall analysis revealed a decrease in the abundance of xylan in the irx9 mutant, indicating that IRX9 is required for xylan synthesis. Mutants have irregular xylem phenotype suggesting a role in secondary cell wall …	IPR005027: Glycosyl transferase, family 43	mRNA
TN128844_c1_g2	W1	W2	10.9783	101.085	56.0314	-2.76416	1.76163e-12	protein exordium-like	PF04674: Phosphate-induced protein 1 conserved region	no annotation	gnl|cdd|68252 no description available & (at1g35140 : 215.0) At1g35140 (At1g35140/T32G9_32) mRNA, complete cds; gnl|cdd|68252 no description available & (at4g08950 : 287.0) EXORDIUM (EXO)	IPR006766: Phosphate-induced protein 1	mRNA
TN126194_c0_g3	W1	W2	217.258	44.7481	131.003	2.04694	1.51523e-08	no annotation	no annotation	no annotation	no annotation	no annotation	mRNA
SN.7078	W1	W2	29.3717	416.88	223.126	-3.56068	3.10835e-36	tubby-like f-box protein 5	PF01167: Tub family; PF00646: F-box domain	no annotation	at1g25280 Member of TLP family; at1g47270 Member of TLP family	IPR000007:Tubby, C-terminal; IPR001810:F-box domain	mRNA
SN.7565	W1	W2	134.735	1054.38	594.559	-2.66182	5.47163e-14	salicylate carboxymethyltransferase-like	PF03492: SAM dependent carboxyl methyltransferase	no annotation	gnl|cdd|86349 no description available & (at3g11480 : 267.0) The gene encodes a SABATH methyltransferase that methylates both salicylic acid and benzoic acid. It is highly expressed in flowers, induced by biotic and abiotic stress and thought to be involved in direct defense mechanism.	IPR005299:SAM dependent carboxyl methyltransferase	mRNA
SN.23270	W1	W2	465.746	2140.47	1303.11	-2.09436	2.38427e-17	gdsl esterase lipase 1; gdsl esterase lipase 1-like	PF00657: GDSL-like Lipase/Acylhydrolase	no annotation	at5g40990 Component of plant resistance. Contains lipase signature motif and GDSL domain. Directly interferes with the fungal infection process by acting on fungal cell walls through its action as a antimicrobial compound. Critical component for both local and systemic resistance responses in the incompatible interaction with Alternaria brassicicola in the ethylene-dependent pathway.	IPR001087:GDSL lipase/esterase	mRNA
SN.23351	W1	W2	3024.74	149.488	1587.12	4.04088	1.99969e-45	vacuolar-processing enzyme-like	PF01650: Peptidase C13 family	no annotation	gnl|cdd|36562 no description available & (p49043|vpe_citsi : 498.0) Vacuolar-processing enzyme precursor (EC 3.4.22.-) (VPE) - Citrus sinensis (Sweet orange) & (at4g32940 : 496.0) Encodes a vacuolar processing enzyme belonging to a novel group of cysteine proteinases that is expressed in vegetative organs and is upregulated in association with various types of cell death and under stressed condit…	IPR001096:Peptidase C13, legumain	mRNA
TN122352_c6_g1	W1	W2	1063.01	146.756	604.884	2.65536	2.2919e-19	no annotation	no annotation	no annotation	no annotation	no annotation	mRNA
TN112978_c0_g1	W1	W2	51.1374	4.40441	27.7709	2.55778	1.52189e-06	gdsl esterase lipase at1g71250	PF00657: GDSL-like Lipase/Acylhydrolase	no annotation	at1g71250 GDSL-like Lipase/Acylhydrolase superfamily protein	IPR001087: GDSL lipase/esterase	mRNA
SN.23261	W1	W2	173.86	36.5686	105.214	2.07252	5.27375e-11	no annotation	PF00657: GDSL-like Lipase/Acylhydrolase	no annotation	gnl|cdd|58514 no description available & (at1g53920 : 162.0) Contains lipase signature motif and GDSL domain.; gnl|cdd|58514 no description available & (at5g40990 : 224.0) Component of plant resistance. Contains lipase signature motif and GDSL domain. Directly interferes with the fungal infection process by acting on fungal cell walls through its action as a antimicrobial compound. Critical compo…	IPR001087:GDSL lipase/esterase	mRNA
gene19880-v1.0-hybrid	W1	W2	18.6661	102.169	60.4174	-2.08846	9.92846e-07	auxin-induced protein 15a-like	PF02519: Auxin responsive protein	Plant hormone signal transduction	gnl|cdd|66231 no description available & (p32295|arg7_phaau : 123.0) Indole-3-acetic acid-induced protein ARG7 - Phaseolus aureus (Mung bean) (Vigna radiata) & (at4g38840 : 116.0) SAUR-like auxin-responsive protein family	IPR003676:Small auxin-up RNA	mRNA
TN124791_c0_g2	W1	W2	119.9	19.0002	69.4501	2.3733	5.90662e-11	glycerol-3-phosphate dehydrogenase	PF01210: NAD-dependent glycerol-3-phosphate dehydrogenase N-terminus	Glycerophospholipid metabolism	at5g40610 NAD-dependent glycerol-3-phosphate dehydrogenase family protein	IPR011128: Glycerol-3-phosphate dehydrogenase, NAD-dependent, N-terminal	mRNA
TN129876_c0_g1	W1	W2	29.523	4.13452	16.8288	2.08455	0.000122826	pentatricopeptide repeat-containing protein chloroplastic	PF01535: PPR repeat; PF12854: PPR repeat; PF13041: PPR repeat family	no annotation	at5g13770 Pentatricopeptide repeat (PPR-like) superfamily protein	IPR002885: Pentatricopeptide repeat	mRNA
SN.27455	W1	W2	130.367	654.337	392.352	-2.25204	3.86616e-29	serine threonine-protein kinase-like protein ccr3	PF00069: Protein kinase domain	no annotation	at3g55950 CRINKLY4 related 3 (CCR3)	IPR000719:Protein kinase domain	mRNA
TN120802_c4_g1	W1	W2	133.725	3.21548	68.4701	3.92026	2.08316e-15	casp-like protein poptrdraft_823430	PF04535: Domain of unknown function (DUF588)	no annotation	no annotation	IPR006702: Domain of unknown function DUF588	mRNA
SN.8452	W1	W2	2074.87	435.414	1255.14	2.15682	1.77581e-20	zinc transporter 1-like	PF02535: ZIP Zinc transporter	no annotation	gnl|cdd|36771 no description available & (at3g12750 : 288.0) A member of Zrt- and Irt-related protein (ZIP) family. transcript is induced in response to zinc deficiency in the root.; gnl|cdd|36771 no description available & (at3g12750 : 300.0) A member of Zrt- and Irt-related protein (ZIP) family. transcript is induced in response to zinc deficiency in the root.	IPR003689:Zinc/iron permease	mRNA
TN128647_c2_g1	W1	W2	1203.08	240.668	721.873	2.23977	1.7121e-26	vacuolar cation proton exchanger 3-like	PF01699: Sodium/calcium exchanger protein	no annotation	at3g51860 cation exchanger 3 (CAX3); gnl|cdd|36611 no description available & (at2g38170 : 188.0) Encodes a high affinity vacuolar calcium antiporter. The residue His 338 is critical to Ca2+ transport activity. Disruption of CAX1 reduces manganese and zinc of shoot tissue and results in a decrease in the activity of vacuolar V-type proton ATPase.; gnl|cdd|36611 no description available & (at3g518…	IPR004837: Sodium/calcium exchanger membrane region	mRNA
TN126480_c2_g1	W1	W2	140.159	2246.23	1193.19	-3.63611	1.56918e-28	alpha-l-arabinofuranosidase beta-d-xylosidase; beta-d-xylosidase; beta-d-xylosidase 1	PF00933: Glycosyl hydrolase family 3 N terminal domain; PF01915: Glycosyl hydrolase family 3 C-terminal domain; PF14310: Fibronectin type III-like domain	no annotation	at5g49360 Encodes a bifunctional {beta}-D-xylosidase/{alpha}-L-arabinofuranosidase required for pectic arabinan modification. Located in the extracellular matrix. Gene is expressed specifically in tissues undergoing secondary wall thickening. This is a member of glycosyl hydrolase family 3 and has six other closely related members.	IPR026891: Fibronectin type III-like domain; IPR002772: Glycoside hydrolase family 3 C-terminal domain; IPR001764: Glycoside hydrolase, family 3, N-terminal	mRNA
gene00857-v1.0-hybrid	W1	W2	36.6911	2.24103	19.4661	2.52226	1.45632e-05	inactive leucine-rich repeat receptor-like serine threonine-protein kinase at1g60630	PF00069: Protein kinase domain; PF08263: Leucine rich repeat N-terminal domain; PF13855: Leucine rich repeat	no annotation	at1g10850 Leucine-rich repeat protein kinase family protein	IPR000719:Protein kinase domain; IPR001611:Leucine-rich repeat; IPR013210:Leucine-rich repeat-containing N-terminal, plant-type	mRNA
TN113862_c0_g1	W1	W2	256.66	1228.57	742.615	-2.021	3.8404e-08	no annotation	PF04927: Seed maturation protein	no annotation	p09444|lea34_goshi Late embryogenesis abundant protein D-34 (LEA D-34) - Gossypium hirsutum (Upland cotton) & (at3g22490 : 191.0) Seed maturation protein; p09444|lea34_goshi Late embryogenesis abundant protein D-34 (LEA D-34) - Gossypium hirsutum (Upland cotton) & (at3g22490 : 94.0) Seed maturation protein	IPR007011: Seed maturation protein	mRNA
TN115755_c0_g1	W1	W2	234.765	33.3811	134.073	2.6179	2.4929e-19	chlorophyll a-b binding protein chloroplastic; chlorophyll a-b binding protein chloroplastic-like	PF00504: Chlorophyll A-B binding protein	Photosynthesis - antenna proteins	at4g10340 photosystem II encoding the light-harvesting chlorophyll a/b binding protein CP26 of the antenna system of the photosynthetic apparatus	IPR022796: Chlorophyll A-B binding protein	mRNA
TN129177_c0_g2	W1	W2	373.401	2526.97	1450.18	-2.58194	4.90752e-20	no annotation	PF12638: Staygreen protein	no annotation	at4g22920 Similar to the tomato senescence-inducible chloroplast stay-green protein 1. It is upregulated during maximal senescence in the Arabidopsis life cycle, especially in senescent leaves.	IPR024438: Staygreen protein	mRNA
TN131723_c2_g4	W1	W2	39.3077	233.062	136.185	-2.40926	2.09436e-18	no annotation	no annotation	no annotation	no annotation	no annotation	mRNA
TN103216_c0_g1	W1	W2	194.011	12.0143	103.013	3.6627	4.41534e-31	no annotation	no annotation	no annotation	no annotation	no annotation	mRNA
SN.7928	W1	W2	112.494	841.736	477.115	-2.7598	4.42493e-29	irk-interacting protein	PF04859: Plant protein of unknown function (DUF641)	no annotation	at1g29300 unfertilized embryo sac 1 (UNE1)	IPR006943:Domain of unknown function DUF641, plant	mRNA
SN.19726	W1	W2	68.7252	11.6886	40.2069	2.21704	3.43436e-08	histone-lysine n-methyltransferase suvr4	PF05033: Pre-SET motif; PF10440: Ubiquitin-binding WIYLD domain; PF00856: SET domain	no annotation	at3g04380 Encodes SUVR4, a nucleolar histone methyltransferase with preference for monomethylated H3K9. One of the four closely related Arabidopsis SUVR proteins that belong to the SU(VAR)3-9 subgroup of SET-domain proteins. Proteins containing the evolutionarily conserved SET domain are involved in regulation of eukaryotic gene expression and chromatin structure through their histone lysine meth…	IPR001214:SET domain; IPR007728:Pre-SET domain; IPR018848:WIYLD domain	mRNA
SN.5814	W1	W2	4682.87	1063.75	2873.31	2.04355	8.62354e-18	desiccation-related protein pcc13-62-like	PF13668: Ferritin-like domain	no annotation	at3g62730 unknown protein	no annotation	mRNA
SN.19626	W1	W2	180.117	27.5552	103.836	2.38491	3.61391e-10	crib domain-containing protein ric4 isoform x1; pentatricopeptide repeat-containing protein at3g23330	PF13041: PPR repeat family; PF01535: PPR repeat; PF00786: P21-Rho-binding domain	no annotation	at3g04750 Tetratricopeptide repeat (TPR)-like superfamily protein	IPR000095:CRIB domain; IPR002885:Pentatricopeptide repeat	mRNA
TN120203_c0_g1	W1	W2	189.512	18.5149	104.013	2.92101	4.06615e-14	chlorophyll a-b binding protein chloroplastic; psi type iii chlorophyll a b-binding protein	PF00504: Chlorophyll A-B binding protein	Photosynthesis - antenna proteins	at1g61520 PSI type III chlorophyll a/b-binding protein (Lhca3*1)	IPR022796: Chlorophyll A-B binding protein	mRNA
TN132562_c2_g4	W1	W2	102.881	481.703	292.292	-2.04572	2.26606e-10	2-methylene-furan-3-one reductase-like	PF08240: Alcohol dehydrogenase GroES-like domain; PF13602: Zinc-binding dehydrogenase; PF00107: Zinc-binding dehydrogenase	no annotation	at1g23740 Oxidoreductase, zinc-binding dehydrogenase family protein	IPR013149: Alcohol dehydrogenase, C-terminal; IPR013154: Alcohol dehydrogenase, N-terminal	mRNA
SN.15530	W1	W2	78.56	548.522	313.541	-2.55568	8.08404e-15	21 kda protein	PF04043: Plant invertase/pectin methylesterase inhibitor	no annotation	at4g12390 pectin methylesterase inhibitor 1 (PME1)	IPR006501:Pectinesterase inhibitor domain	mRNA
TN119686_c0_g1	W1	W2	76.7058	12.4324	44.5691	2.0707	3.7275e-05	patatin-like protein 1; patatin-like protein 3	PF01734: Patatin-like phospholipase	no annotation	at4g37050 Patatin-related phospholipase A. Expressed in the floral gynaecium and is induced by abscisic acid (ABA) or phosphate deficiency in roots.; at4g37070 Patatin-related phospholipase A. Expressed strongly and exclusively in roots. AtplaIVA-null mutants have reduced lateral root development. Phosphorylation by calcium-dependent protein kinases in vitro enhances its activity.	IPR002641: Patatin/Phospholipase A2-related	mRNA
SN.14672	W1	W2	71.1554	5.67193	38.4137	2.5992	1.47773e-06	transcription factor bhlh30	PF00010: Helix-loop-helix DNA-binding domain	no annotation	at1g68810 basic helix-loop-helix (bHLH) DNA-binding superfamily protein	IPR011598:Myc-type, basic helix-loop-helix (bHLH) domain	mRNA
SN.7875	W1	W2	421.944	89.9148	255.929	2.11492	1.45789e-16	#NAME?	PF02358: Trehalose-phosphatase; PF00982: Glycosyltransferase family 20	Starch and sucrose metabolism	at1g78580 Encodes an enzyme putatively involved in trehalose biosynthesis. The protein has a trehalose synthase (TPS)-like domain but no trehalose phosphatase (TPP)-like domain. ATTPS1 is able to complement yeast tps1 mutants in vivo. The gene product modulates cell growth but not cell differentiation by determining cell wall deposition and cell division.	IPR001830:Glycosyl transferase, family 20; IPR003337:Trehalose-phosphatase	mRNA
TN108528_c0_g2	W1	W2	61.4064	4.11321	32.7598	3.12438	5.38909e-12	vacuolar iron transporter homolog 1-like	PF01988: VIT family	no annotation	at3g43660 Vacuolar iron transporter (VIT) family protein	IPR008217: Ccc1 family	mRNA
SN.7179	W1	W2	6.87539	73.2059	40.0406	-2.34987	3.02837e-05	no annotation	PF07734: F-box associated; PF00646: F-box domain	no annotation	no annotation	IPR001810:F-box domain; IPR006527:F-box associated domain, type 1	mRNA
SN.21017	W1	W2	136.12	6.67337	71.3965	3.68224	7.80986e-20	gdsl esterase lipase at5g03820-like	PF00657: GDSL-like Lipase/Acylhydrolase	no annotation	at5g03810 GDSL-like Lipase/Acylhydrolase family protein	IPR001087:GDSL lipase/esterase	mRNA
TN128134_c0_g5	W1	W2	13.9158	200.778	107.347	-3.20552	7.30284e-14	no annotation	PF00931: NB-ARC domain	no annotation	at3g14470 NB-ARC domain-containing disease resistance protein	IPR002182: NB-ARC	mRNA
SN.22833	W1	W2	89.3178	17.674	53.4959	2.0036	2.21064e-06	uncharacterized protein loc103327945	PF01925: Sulfite exporter TauE/SafE	no annotation	at2g25737 Sulfite exporter TauE/SafE family protein	IPR002781:Transmembrane protein TauE-like	mRNA
TN120350_c1_g1	W1	W2	1803.55	334.466	1069.01	2.35545	4.91985e-33	ribulose bisphosphate carboxylase small chloroplastic; ribulose bisphosphate carboxylase small chloroplastic-like; ribulose- -bisphosphate carboxylase oxygenase small subunit	PF00101: Ribulose bisphosphate carboxylase, small chain; PF12338: Ribulose-1,5-bisphosphate carboxylase small subunit	Glyoxylate and dicarboxylate metabolism	p16032|rbs1_mescr Ribulose bisphosphate carboxylase small chain 1, chloroplast precursor (EC 4.1.1.39) (RuBisCO small subunit 1) - Mesembryanthemum crystallinum (Common ice plant) & (at1g67090 : 145.0) ribulose bisphosphate carboxylase small chain 1A (RBCS1A); p16032|rbs1_mescr Ribulose bisphosphate carboxylase small chain 1, chloroplast precursor (EC 4.1.1.39) (RuBisCO small subunit 1) - Mesembr…	IPR000894: Ribulose bisphosphate carboxylase small chain, domain; IPR024680: Ribulose-1,5-bisphosphate carboxylase small subunit, N-terminal	mRNA
SN.3415	W1	W2	200.012	28.6357	114.324	2.53355	1.30452e-13	udp-glucose flavonoid 3-o-glucosyltransferase 7-like	PF00646: F-box domain; PF00098: Zinc knuckle; PF00201: UDP-glucoronosyl and UDP-glucosyl transferase	no annotation	at4g34131 UDP-glucosyl transferase 73B3 (UGT73B3)	IPR001810:F-box domain; IPR001878:Zinc finger, CCHC-type; IPR002213:UDP-glucuronosyl/UDP-glucosyltransferase	mRNA
TN110716_c0_g1	W1	W2	69.6371	6.93143	38.2843	2.68332	6.39671e-09	probable inactive patatin-like protein 9	PF01734: Patatin-like phospholipase	no annotation	at3g63200 PATATIN-like protein 9 (PLP9)	IPR002641: Patatin/Phospholipase A2-related	mRNA
TN98954_c0_g1	W1	W2	32.3688	0.633058	16.5009	3.27639	3.62924e-09	no annotation	PF03018: Dirigent-like protein	no annotation	p13240|dr206_pea Disease resistance response protein 206 - Pisum sativum (Garden pea) & (gnl|cdd|66675 : 202.0) no description available & (at1g64160 : 191.0) Disease resistance-responsive (dirigent-like protein) family protein	IPR004265: Plant disease resistance response protein	mRNA
TN103600_c0_g1	W1	W2	56.749	2.53317	29.6411	3.31286	2.07754e-11	no annotation	PF01190: Pollen proteins Ole e I like	no annotation	at5g41050 Pollen Ole e 1 allergen and extensin family protein	no annotation	mRNA
TN119139_c0_g2	W1	W2	36.3872	5.63738	21.0123	2.07492	5.30148e-05	agamous-like mads-box protein agl11	PF01486: K-box region	no annotation	at4g09960 a MADS box transcription factor expressed in the carpel and ovules	IPR002487: Transcription factor, K-box	mRNA
SN.13747	W1	W2	1.02292	34.8115	17.9172	-3.09227	2.45118e-08	no annotation	PF00226: DnaJ domain	no annotation	at3g06778 Chaperone DnaJ-domain superfamily protein	IPR001623:DnaJ domain	mRNA
SN.4678	W1	W2	148.817	9.07348	78.9451	2.97349	7.86463e-09	gdsl esterase lipase at1g71250	PF00657: GDSL-like Lipase/Acylhydrolase	no annotation	at1g71250 GDSL-like Lipase/Acylhydrolase superfamily protein	IPR001087:GDSL lipase/esterase	mRNA
SN.898	W1	W2	597.279	54.9282	326.104	3.1011	1.43304e-19	probable pectinesterase pectinesterase inhibitor 12	PF01095: Pectinesterase; PF04043: Plant invertase/pectin methylesterase inhibitor	no annotation	at2g26440 Plant invertase/pectin methylesterase inhibitor superfamily	IPR000070:Pectinesterase, catalytic; IPR006501:Pectinesterase inhibitor domain	mRNA
SN.16725	W1	W2	25.2099	155.175	90.1923	-2.19029	8.88221e-07	no annotation	PF03634: TCP family transcription factor	no annotation	gnl|cdd|67262 no description available & (at3g18550 : 92.4) Encodes a TCP transcription factor, closely related to teosinte branched1, arrests axillary bud development and prevents axillary bud outgrowth.	IPR005333:Transcription factor, TCP	mRNA
TN126493_c2_g4	W1	W2	77.1776	13.164	45.1708	2.13383	1.60111e-06	inorganic phosphate transporter 2- chloroplastic	PF01384: Phosphate transporter family	no annotation	at3g26570 low affinity phosphate transporter	IPR001204: Phosphate transporter	mRNA
TN127381_c0_g1	W1	W2	1021.5	182.663	602.082	2.24814	7.63908e-11	germin-like protein 5-1	PF00190: Cupin	no annotation	at1g09560 germin-like protein (GLP5)	IPR006045: Cupin 1	mRNA
TN116857_c0_g1	W1	W2	33.6044	4.39305	18.9987	2.14889	7.14804e-05	gdsl esterase lipase 1; gdsl esterase lipase 1-like	PF00657: GDSL-like Lipase/Acylhydrolase	no annotation	at1g53990 Contains lipase signature motif and GDSL domain.; gnl|cdd|58514 no description available & (at1g53940 : 134.0) Encodes a lipase, has in vitro lipase activity with p-nitrophenyl acetate and p-nitrophenyl butyrate, gene expression induced by hormones, negatively regulates auxin signaling, involved in disease resistance; gnl|cdd|58514 no description available & (at1g53940 : 196.0) Encodes …	IPR001087: GDSL lipase/esterase	mRNA
TN120600_c0_g1	W1	W2	58.7349	11.6886	35.2117	2.02693	4.75644e-07	no annotation	no annotation	no annotation	no annotation	no annotation	lncRNA
SN.20472	W1	W2	32.275	3.83196	18.0535	2.24932	2.94823e-05	mannan endo- -beta-mannosidase 6 isoform x2; mannan endo- -beta-mannosidase 6	PF00150: Cellulase (glycosyl hydrolase family 5)	Fructose and mannose metabolism	at5g01930 Glycosyl hydrolase superfamily protein	IPR001547:Glycoside hydrolase, family 5	mRNA
SN.27102	W1	W2	55.3191	1094.28	574.802	-3.32063	1.00577e-11	lob domain-containing protein 1-like	PF03195: Protein of unknown function DUF260	no annotation	at1g07900 LOB domain-containing protein 1 (LBD1); at2g28500 LOB domain-containing protein 11 (LBD11)	IPR004883:Lateral organ boundaries, LOB	mRNA
SN.7226	W1	W2	4.83626	36.0828	20.4595	-2.15792	4.67041e-05	no annotation	no annotation	no annotation	no annotation	no annotation	mRNA
TN132805_c1_g4	W1	W2	17.4371	94.9665	56.2018	-2.09398	6.90021e-07	lrr receptor-like serine threonine-protein kinase gso2	PF13855: Leucine rich repeat	no annotation	at3g53240 receptor like protein 45 (RLP45)	IPR001611: Leucine-rich repeat	mRNA
SN.2775	W1	W2	144.621	13.6668	79.1439	2.8194	1.56592e-10	no annotation	PF12023: Domain of unknown function (DUF3511)	no annotation	no annotation	IPR021899:Protein of unknown function DUF3511	mRNA
SN.10596	W1	W2	3755.24	663.901	2209.57	2.42312	3.87807e-35	vacuolar cation proton exchanger 3-like	PF01699: Sodium/calcium exchanger protein	no annotation	gnl|cdd|36611 no description available & (at3g51860 : 463.0) cation exchanger 3 (CAX3)	IPR004837:Sodium/calcium exchanger membrane region	mRNA
TN118338_c0_g1	W1	W2	133.418	10.681	72.0494	3.26418	1.7685e-21	sucrose synthase 2; sucrose synthase 2-like	PF00862: Sucrose synthase; PF00534: Glycosyl transferases group 1	Starch and sucrose metabolism	at5g49190 Encodes a sucrose synthase (SUS2). The activity of the enzyme could not be assayed as proved to be insoluble (PMID 17257168). However, analyses of an sus2 mutant revealed a deficiency in sucrose synthase activity 12 and 15 days after flowering. There are some reports that SUS2 transcript levels are increased in leaves specifically by O(2) deficiency whereas other reports indicate that S…	IPR001296: Glycosyl transferase, family 1; IPR000368: Sucrose synthase	mRNA
SN.8732	W1	W2	129	21.6911	75.3454	2.22663	4.0095e-08	sedoheptulose- - chloroplastic-like	PF00316: Fructose-1-6-bisphosphatase, N-terminal domain	Carbon fixation in photosynthetic organisms	at3g55800 Encodes the chloroplast enzyme sedoheptulose-1,7-bisphosphatase (SBPase), involved in the carbon reduction of the Calvin cycle. Increase in SBPase activity in transgenic lines accumulate up to 50% more sucrose and starch than wild-type.	IPR033391:Fructose-1-6-bisphosphatase class I, N-terminal	mRNA
TN122040_c0_g2	W1	W2	44.6124	4.79598	24.7042	2.33941	1.44938e-05	protein aspartic protease in guard cell 2-like	PF14541: Xylanase inhibitor C-terminal; PF14543: Xylanase inhibitor N-terminal	no annotation	at5g10770 Eukaryotic aspartyl protease family protein	IPR032799: Xylanase inhibitor, C-terminal; IPR032861: Xylanase inhibitor, N-terminal	mRNA
SN.27801	W1	W2	16.7243	80.5241	48.6242	-2.02398	3.69405e-08	translation initiation factor if-	no annotation	no annotation	no annotation	no annotation	mRNA
SN.24151	W1	W2	44.9352	934.146	489.541	-3.88334	2.04391e-27	protein trichome birefringence-like 19	PF13839: GDSL/SGNH-like Acyl-Esterase family found in Pmr5 and Cas1p; PF14416: PMR5 N terminal Domain	no annotation	at5g15900 Encodes a member of the TBL (TRICHOME BIREFRINGENCE-LIKE) gene family containing a plant-specific DUF231 (domain of unknown function) domain. TBL gene family has 46 members, two of which (TBR/AT5G06700 and TBL3/AT5G01360) have been shown to be involved in the synthesis and deposition of secondary wall cellulose, presumably by influencing the esterification state of pectic polymers. A no…	IPR025846:PMR5 N-terminal domain; IPR026057:PC-Esterase	mRNA
SN.6108	W1	W2	932.456	191.142	561.799	2.2425	7.76341e-47	probable lrr receptor-like serine threonine-protein kinase at1g56130; probable lrr receptor-like serine threonine-protein kinase at1g56140; auxin-responsive protein iaa29	PF13855: Leucine rich repeat; PF11721: Di-glucose binding within endoplasmic reticulum; PF02309: AUX/IAA family	Plant hormone signal transduction	at1g56130 Leucine-rich repeat transmembrane protein kinase; at1g56140 Leucine-rich repeat transmembrane protein kinase; at4g32280 Auxin inducible protein.	IPR001611:Leucine-rich repeat; IPR021720:Malectin; IPR033389:AUX/IAA domain	mRNA	AUX/IAA
SN.4413	W1	W2	1924.15	139.725	1031.94	2.92641	3.19171e-09	acyl-	PF03405: Fatty acid desaturase	Fatty acid biosynthesis	gnl|cdd|67043 no description available & (at1g43800 : 532.0) Plant stearoyl-acyl-carrier-protein desaturase family protein	IPR005067:Fatty acid desaturase, type 2	mRNA
TN131197_c1_g2	W1	W2	39.1013	3.17712	21.1392	2.39387	2.96923e-05	probable protein phosphatase 2c 75	PF00481: Protein phosphatase 2C	MAPK signaling pathway - plant	at5g51760 Encodes AHG1 (ABA-hypersensitive germination 1), a putative protein phosphatase 2C (PP2C). Expressed in seeds. AHG1 functions in seed development and germination.	IPR001932: PPM-type phosphatase domain	mRNA
SN.6210	W1	W2	33.28	4.71833	18.9991	2.18035	1.66237e-05	probable 2-oxoglutarate-dependent dioxygenase aop1	PF14226: non-haem dioxygenase in morphine synthesis N-terminal; PF03171: 2OG-Fe(II) oxygenase superfamily	no annotation	at1g52820 2-oxoglutarate (2OG) and Fe(II)-dependent oxygenase superfamily protein	IPR005123:Oxoglutarate/iron-dependent dioxygenase; IPR026992:Non-haem dioxygenase N-terminal domain	mRNA
SN.17744	W1	W2	4614.99	23584.9	14099.9	-2.20357	8.89724e-15	probable methyltransferase pmt20	PF03141: Putative S-adenosyl-L-methionine-dependent methyltransferase	no annotation	at1g31850 S-adenosyl-L-methionine-dependent methyltransferases superfamily protein	IPR004159:Putative S-adenosyl-L-methionine-dependent methyltransferase	mRNA
SN.5967	W1	W2	62.4427	2.56017	32.5014	3.26972	2.31091e-10	no annotation	PF14226: non-haem dioxygenase in morphine synthesis N-terminal; PF00646: F-box domain; PF03171: 2OG-Fe(II) oxygenase superfamily	Diterpenoid biosynthesis	at1g15550 Involved in later steps of the gibberellic acid biosynthetic pathway. Activated by AGAMOUS in a cal-1, ap1-1 background. Deletion of 208 bp from -1016 to -809 (&#916	IPR001810:F-box domain; IPR005123:Oxoglutarate/iron-dependent dioxygenase; IPR026992:Non-haem dioxygenase N-terminal domain	mRNA
SN.14438	W1	W2	22.8991	161.187	92.0428	-2.48915	2.46572e-11	no annotation	no annotation	no annotation	no annotation	no annotation	mRNA
SN.26072	W1	W2	70.6903	4.38262	37.5365	2.83197	1.17379e-07	squamosa promoter-binding-like protein 8	PF03110: SBP domain	no annotation	at1g02065 Encodes an SBP-box gene, a member of the SPL gene family. Mutants are affected in micro- and megasporogenesis, trichome formation on sepals, and stamen filament elongation.	IPR004333:Transcription factor, SBP-box	mRNA
SN.19813	W1	W2	59.5128	266.752	163.132	-2.02082	2.09878e-12	no annotation	no annotation	no annotation	no annotation	no annotation	mRNA
SN.16800	W1	W2	931.74	104.215	517.977	2.83278	1.01232e-15	protein cobra-like; cobra-like protein 4	PF04833: COBRA-like protein	no annotation	at5g15630 Encodes a member of the COBRA family, similar to phytochelatin synthetase. Involved in secondary cell wall biosynthesis. Mutants make smaller plants with reduced levels of cellulose and cell wall sugars.; q60e70|cobl3_orysa COBRA-like 3 protein precursor (BRITTLE CULM1-like 4 protein) - Oryza sativa (Rice) & (at5g60920 : 155.0) Encodes a glycosylphosphatidylinositol-anchored protein loc…	IPR006918:COBRA, plant	mRNA
SN.8516	W1	W2	3905.39	19567.3	11736.3	-2.17447	3.3844e-14	ctp synthase	PF00117: Glutamine amidotransferase class-I; PF06418: CTP synthase N-terminus	Pyrimidine metabolism	gnl|cdd|37598 no description available & (at1g30820 : 860.0) CTP synthase family protein; gnl|cdd|37598 no description available & (at3g12670 : 862.0) embryo defective 2742 (emb2742); gnl|cdd|37598 no description available & (at3g12670 : 922.0) embryo defective 2742 (emb2742); gnl|cdd|37598 no description available & (at3g12670 : 929.0) embryo defective 2742 (emb2742); gnl|cdd|37598 no descriptio…	IPR017456:CTP synthase, N-terminal; IPR017926:Glutamine amidotransferase	mRNA
SN.3431	W1	W2	74.2856	6.64591	40.4657	2.9087	8.94298e-12	no annotation	no annotation	no annotation	no annotation	no annotation	mRNA
SN.6273	W1	W2	124.676	0.638738	62.6573	4.78115	1.33552e-21	thermospermine synthase acaulis5	PF01564: Spermine/spermidine synthase	no annotation	at5g19530 Encodes a spermine synthase. Required for internode elongation and vascular development, specifically in the mechanism that defines the boundaries between veins and nonvein regions. This mechanism may be mediated by polar auxin transport. Though ACL5 has been shown to function as a spermine synthase in E. coli, an ACL5 knockout has no effect on the endogenous levels of free and conjugat…	no annotation	mRNA
SN.22821	W1	W2	37.0897	3.50715	20.2984	2.59412	2.16445e-07	no annotation	no annotation	no annotation	at3g16070 unknown protein	no annotation	mRNA
TN115365_c0_g4	W1	W2	47.5337	4.72354	26.1286	2.58752	1.24973e-07	protein transparent testa 12; protein transparent testa 12-like	PF01554: MatE	no annotation	at4g00350 MATE efflux family protein	IPR002528: Multi antimicrobial extrusion protein	mRNA
TN98605_c0_g1	W1	W2	50.7769	7.58721	29.1821	2.18682	6.77288e-06	gibberellin 3-beta-dioxygenase 1-like	PF03171: 2OG-Fe(II) oxygenase superfamily	Diterpenoid biosynthesis	at1g80340 Encodes a protein with gibberellin 3 &#946	IPR005123: Oxoglutarate/iron-dependent dioxygenase	mRNA
TN127316_c0_g1	W1	W2	392.277	86.0355	239.156	2.10612	1.09049e-21	extradiol ring-cleavage dioxygenase-like	PF02900: Catalytic LigB subunit of aromatic ring-opening dioxygenase	no annotation	at4g15093 catalytic LigB subunit of aromatic ring-opening dioxygenase family	IPR004183: Extradiol ring-cleavage dioxygenase, class III enzyme, subunit B	mRNA
TN126746_c1_g1	W1	W2	260.12	44.6923	152.406	2.32852	6.04374e-13	auxin-induced protein 5ng4; wat1-related protein at1g25270-like	PF00892: EamA-like transporter family	no annotation	at1g68170 nodulin MtN21 /EamA-like transporter family protein; at5g07050 nodulin MtN21 /EamA-like transporter family protein	IPR000620: EamA domain	mRNA
TN117438_c0_g1	W1	W2	50.1159	4.7349	27.4254	2.71467	5.86832e-09	cupredoxin superfamily	PF02298: Plastocyanin-like domain	no annotation	at2g31050 Cupredoxin superfamily protein	IPR003245: Phytocyanin domain	mRNA
TN132066_c0_g1	W1	W2	1279.1	194.744	736.922	2.5773	1.17237e-24	no annotation	no annotation	no annotation	no annotation	no annotation	mRNA
TN132450_c1_g2	W1	W2	232.987	1365.78	799.384	-2.48729	4.74611e-45	telomere repeat-binding factor 1	PF00249: Myb-like DNA-binding domain	no annotation	at1g17520 Homeodomain-like/winged-helix DNA-binding family protein	IPR001005: SANT/Myb domain	mRNA
SN.15084	W1	W2	6395.01	31461.6	18928.3	-2.14309	2.88806e-13	probable xyloglucan endotransglucosylase hydrolase protein 28	PF06955: Xyloglucan endo-transglycosylase (XET) C-terminus; PF00722: Glycosyl hydrolases family 16	no annotation	at1g14720 member of Glycoside Hydrolase Family 16	IPR000757:Glycoside hydrolase family 16; IPR010713:Xyloglucan endo-transglycosylase, C-terminal	mRNA
SN.9839	W1	W2	59.3592	4.99343	32.1763	2.61665	5.8493e-07	protein trichome birefringence-like 38	PF14416: PMR5 N terminal Domain; PF13839: GDSL/SGNH-like Acyl-Esterase family found in Pmr5 and Cas1p	no annotation	at2g30900 Encodes a member of the TBL (TRICHOME BIREFRINGENCE-LIKE) gene family containing a plant-specific DUF231 (domain of unknown function) domain. TBL gene family has 46 members, two of which (TBR/AT5G06700 and TBL3/AT5G01360) have been shown to be involved in the synthesis and deposition of secondary wall cellulose, presumably by influencing the esterification state of pectic polymers. A no…	IPR025846:PMR5 N-terminal domain; IPR026057:PC-Esterase	mRNA
SN.23354	W1	W2	148.533	18.9278	83.7302	2.70595	1.37972e-16	auxin-binding protein abp19a-like	PF00190: Cupin	no annotation	q9zra4|ab19a_prupe Auxin-binding protein ABP19a precursor - Prunus persica (Peach) & (at5g20630 : 219.0) Encodes a germin-like protein. Its transcripts are more abundant in RNA from leaves collected in the evening, suggesting some kind of circadian regulation.	IPR006045:Cupin 1	mRNA
TN118103_c0_g1	W1	W2	50.7421	6.019	28.3805	2.05222	0.000510155	no annotation	no annotation	no annotation	no annotation	no annotation	mRNA
SN.13398	W1	W2	113.812	13.2904	63.5513	2.66436	4.4371e-11	no annotation	no annotation	no annotation	no annotation	no annotation	mRNA
SN.27425	W1	W2	3669.65	763.853	2216.75	2.09953	5.96371e-12	auxin transporter-like protein 2	PF01490: Transmembrane amino acid transporter protein	Plant hormone signal transduction	q9fel7|lax2_medtr Auxin transporter-like protein 2 (AUX1-like protein 2) (MtLAX2) - Medicago truncatula (Barrel medic) & (at2g38120 : 788.0) Encodes an auxin influx transporter. AUX1 resides at the apical plasma membrane of protophloem cells and at highly dynamic subpopulations of Golgi apparatus and endosomes in all cell types. AUX1 action in the lateral root cap and/or epidermal cells influence…	IPR013057:Amino acid transporter, transmembrane domain	mRNA
SN.14680	W1	W2	266.318	27.8872	147.102	2.99144	1.03968e-21	piriformospora indica-insensitive protein 2-like	PF13855: Leucine rich repeat	no annotation	at3g25670 Leucine-rich repeat (LRR) family protein	IPR001611:Leucine-rich repeat	mRNA
TN116764_c0_g1	W1	W2	87.8009	11.3027	49.5518	2.57295	4.4371e-11	probable xyloglucan endotransglucosylase hydrolase protein 31	PF00722: Glycosyl hydrolases family 16; PF06955: Xyloglucan endo-transglycosylase (XET) C-terminus	no annotation	at2g36870 xyloglucan endotransglucosylase/hydrolase 32 (XTH32)	IPR000757: Glycoside hydrolase family 16; IPR010713: Xyloglucan endo-transglycosylase, C-terminal	mRNA
TN128473_c0_g1	W1	W2	235.335	1096.38	665.857	-2.17603	4.66743e-44	enoyl- delta isomerase peroxisomal-like	PF00378: Enoyl-CoA hydratase/isomerase	Fatty acid elongation	at4g14430 Encodes a peroxisomal delta3, delta2-enoyl CoA isomerase, involved in unsaturated fatty acid degradation. This enzyme might also be involved in the conversion of indole-3-butyric acid to indole-3-acetic acid via a beta-oxidation-like pathway.	IPR001753: Crotonase superfamily	mRNA
gene29699-v1.0-hybrid	W1	W2	70.3835	1175.81	623.095	-3.71586	5.91537e-32	no annotation	no annotation	no annotation	no annotation	no annotation	mRNA
TN124646_c0_g1	W1	W2	136.406	1621.36	878.883	-3.33381	3.92341e-32	aspartic proteinase nepenthesin-1-like	PF14541: Xylanase inhibitor C-terminal; PF14543: Xylanase inhibitor N-terminal	no annotation	at1g09750 Eukaryotic aspartyl protease family protein	IPR032799: Xylanase inhibitor, C-terminal; IPR032861: Xylanase inhibitor, N-terminal	mRNA
TN119955_c0_g1	W1	W2	46.2729	1.58004	23.9265	3.05102	4.64046e-08	gdsl esterase lipase at1g71691	PF00657: GDSL-like Lipase/Acylhydrolase	no annotation	at1g71691 GDSL-like Lipase/Acylhydrolase superfamily protein	IPR001087: GDSL lipase/esterase	mRNA
SN.6163	W1	W2	291.108	11.128	151.118	3.87659	2.24344e-19	3-ketoacyl- synthase 11-like	PF08392: FAE1/Type III polyketide synthase-like protein; PF08541: 3-Oxoacyl-[acyl-carrier-protein (ACP)] synthase III C terminal	Fatty acid elongation	at2g26640 Encodes KCS11, a member of the 3-ketoacyl-CoA synthase family involved in the biosynthesis of VLCFA (very long chain fatty acids).	IPR013601:FAE1/Type III polyketide synthase-like protein; IPR013747:3-Oxoacyl-[acyl-carrier-protein (ACP)] synthase III, C-terminal	mRNA
SN.13343	W1	W2	1367.28	270.13	818.704	2.23719	1.70693e-21	photosystem i reaction center subunit chloroplastic-like	PF02531: PsaD	Photosynthesis	p32869|psad_cucsa Photosystem I reaction center subunit II, chloroplast precursor (Photosystem I 20 kDa subunit) (PSI-D) (PS I subunit 5) - Cucumis sativus (Cucumber) & (at1g03130 : 294.0) Encodes a protein predicted by sequence similarity with spinach PsaD to be photosystem I reaction center subunit II (PsaD2)	IPR003685:Photosystem I PsaD	mRNA
TN125091_c1_g2	W1	W2	95.9679	573.262	334.615	-2.31241	1.05915e-10	no annotation	no annotation	no annotation	no annotation	no annotation	lncRNA
SN.15205	W1	W2	3.04053	109.434	56.2371	-3.65038	6.77728e-13	no annotation	no annotation	no annotation	no annotation	no annotation	mRNA
TN111256_c0_g1	W1	W2	65.5396	1.2609	33.4003	3.74486	6.73159e-13	3-ketoacyl- synthase 11-like	PF02797: Chalcone and stilbene synthases, C-terminal domain; PF08392: FAE1/Type III polyketide synthase-like protein	Fatty acid elongation	at2g26640 Encodes KCS11, a member of the 3-ketoacyl-CoA synthase family involved in the biosynthesis of VLCFA (very long chain fatty acids).	IPR012328: Chalcone/stilbene synthase, C-terminal; IPR013601: FAE1/Type III polyketide synthase-like protein	mRNA
SN.22402	W1	W2	20.7764	138.195	79.4858	-2.0769	8.38149e-05	peroxidase p7-like	PF00141: Peroxidase	Phenylpropanoid biosynthesis	gnl|cdd|29388 no description available & (p22195|per1_arahy : 367.0) Cationic peroxidase 1 precursor (EC 1.11.1.7) (PNPC1) - Arachis hypogaea (Peanut) & (at5g05340 : 365.0) Peroxidase superfamily protein	IPR002016:Haem peroxidase, plant/fungal/bacterial	mRNA
SN.9761	W1	W2	83.0072	12.6034	47.8053	2.2192	2.01662e-06	protein trichome birefringence-like 31	PF14416: PMR5 N terminal Domain; PF13839: GDSL/SGNH-like Acyl-Esterase family found in Pmr5 and Cas1p	no annotation	at1g73140 Encodes a member of the TBL (TRICHOME BIREFRINGENCE-LIKE) gene family containing a plant-specific DUF231 (domain of unknown function) domain. TBL gene family has 46 members, two of which (TBR/AT5G06700 and TBL3/AT5G01360) have been shown to be involved in the synthesis and deposition of secondary wall cellulose, presumably by influencing the esterification state of pectic polymers. A no…	IPR025846:PMR5 N-terminal domain; IPR026057:PC-Esterase	mRNA
SN.6502	W1	W2	7.8983	87.8756	47.8869	-2.73736	9.60172e-09	isoflavone 2 -hydroxylase-like	PF00067: Cytochrome P450	Limonene and pinene degradation	gnl|cdd|35378 no description available & (at4g37320 : 259.0) member of CYP81D	IPR001128:Cytochrome P450	mRNA
TN132838_c0_g2	W1	W2	37.7014	649.957	343.829	-2.20651	0.00042978	no annotation	PF00011: Hsp20/alpha crystallin family	Protein processing in endoplasmic reticulum	p05477|hsp21_soybn 17.9 kDa class II heat shock protein - Glycine max (Soybean) & (at5g12020 : 146.0) 17.6 kDa class II heat shock protein (HSP17.6II)	IPR002068: Alpha crystallin/Hsp20 domain	mRNA
SN.6177	W1	W2	405.7	60.8629	233.282	2.56133	5.85436e-20	probable 2-oxoglutarate-dependent dioxygenase aop1	PF14226: non-haem dioxygenase in morphine synthesis N-terminal; PF03171: 2OG-Fe(II) oxygenase superfamily	no annotation	gnl|cdd|35365 no description available & (at1g52820 : 201.0) 2-oxoglutarate (2OG) and Fe(II)-dependent oxygenase superfamily protein; gnl|cdd|35365 no description available & (at1g52820 : 215.0) 2-oxoglutarate (2OG) and Fe(II)-dependent oxygenase superfamily protein; gnl|cdd|35365 no description available & (at1g52820 : 231.0) 2-oxoglutarate (2OG) and Fe(II)-dependent oxygenase superfamily protein	IPR005123:Oxoglutarate/iron-dependent dioxygenase; IPR026992:Non-haem dioxygenase N-terminal domain	mRNA
TN116090_c0_g1	W1	W2	151.196	24.9809	88.0886	2.34658	1.13496e-11	glucan endo- -beta-glucosidase 12	PF00332: Glycosyl hydrolases family 17; PF07983: X8 domain	no annotation	at2g05790 O-Glycosyl hydrolases family 17 protein	IPR000490: Glycoside hydrolase family 17; IPR012946: X8 domain	mRNA
SN.24094	W1	W2	53.4969	3.13829	28.3176	3.1094	1.43139e-10	photosystem ii repair protein psb27- chloroplastic	PF13326: Photosystem II Pbs27	Photosynthesis	at1g03600 PSB27	IPR025585:Photosystem II Pbs27	mRNA
TN105564_c0_g1	W1	W2	92.6153	488.973	290.794	-2.21776	6.22263e-13	uncharacterized protein tcm_007826	no annotation	no annotation	no annotation	no annotation	mRNA
TN126017_c0_g2	W1	W2	524.63	45.3391	284.985	3.10986	8.35625e-17	no annotation	PF00612: IQ calmodulin-binding motif; PF13178: Protein of unknown function (DUF4005)	no annotation	at3g49260 IQ-domain 21 (iqd21)	IPR025064: Domain of unknown function DUF4005; IPR000048: IQ motif, EF-hand binding site	mRNA
SN.5441	W1	W2	4033.75	804.669	2419.21	2.18622	2.26591e-15	cellulose synthase a catalytic subunit 4	PF03552: Cellulose synthase; PF14569: Zinc-binding RING-finger	no annotation	at5g44030 Encodes a cellulose synthase involved in secondary cell wall biosynthesis. Confers resistance towards bacterial and fungal pathogens, independent of salicylic acid, ethylene and jasmonate signaling.; "gnl|cdd|67186 no description available & (at5g44030 : 714.0) Encodes a cellulose synthase involved in secondary cell wall biosynthesis. Confers resistance towards bacterial and fungal path…	IPR005150:Cellulose synthase; IPR027934:Cellulose synthase, RING-type zinc finger	mRNA
SN.11015	W1	W2	335.76	72.7215	204.241	2.07623	4.19088e-14	kinesin kp1; kinesin kp1-like	PF00225: Kinesin motor domain; PF00307: Calponin homology (CH) domain	no annotation	at3g44730 kinesin-like protein 1 (KP1)	IPR001715:Calponin homology domain; IPR001752:Kinesin motor domain	mRNA
SN.7377	W1	W2	4246.05	322.959	2284.51	3.54591	1.00451e-50	1-aminocyclopropane-1-carboxylate oxidase	PF14226: non-haem dioxygenase in morphine synthesis N-terminal; PF03171: 2OG-Fe(II) oxygenase superfamily	Cysteine and methionine metabolism	o48882|acco2_maldo 1-aminocyclopropane-1-carboxylate oxidase 2 (EC 1.14.17.4) (ACC oxidase 2) (Ethylene-forming enzyme) (EFE) - Malus domestica (Apple) (Malus sylvestris) & (at1g05010 : 456.0) Encodes 1-aminocyclopropane-1-carboxylate oxidase; o48882|acco2_maldo 1-aminocyclopropane-1-carboxylate oxidase 2 (EC 1.14.17.4) (ACC oxidase 2) (Ethylene-forming enzyme) (EFE) - Malus domestica (Apple) (Ma…	IPR005123:Oxoglutarate/iron-dependent dioxygenase; IPR026992:Non-haem dioxygenase N-terminal domain	mRNA
SN.409	W1	W2	109.259	2.81869	56.0388	4.0074	9.6575e-18	no annotation	no annotation	no annotation	q5jmf2|abil5_orysa Probable protein ABIL5 (Abl interactor-like protein 5) - Oryza sativa (Rice) & (at2g46225 : 88.2) Encodes a subunit of the WAVE complex. The WAVE complex is required for activation of ARP2/3 complex which functions in actin microfilament nucleation and branching. One of four ABI-like proteins.	no annotation	mRNA
gene29587-v1.0-hybrid	W1	W2	59.5215	6.58436	33.0529	2.65438	6.02513e-10	at3g50680 t3a5_60	no annotation	no annotation	at3g50685 unknown protein	no annotation	mRNA
TN107912_c0_g1	W1	W2	59.072	8.55691	33.8145	2.1899	1.11723e-05	cobra-like protein 1; protein cobra; protein cobra-like isoform x2	PF04833: COBRA-like protein	no annotation	at5g60920 Encodes a glycosylphosphatidylinositol-anchored protein localized primarily in the plasma membrane of the longitudinal sides of root cells. Necessary for oriented cell expansion in Arabidopsis. Cob mutants have abnormal roots that expand radially rather than longitudinally under certain growth conditions.; q60e70|cobl3_orysa COBRA-like 3 protein precursor (BRITTLE CULM1-like 4 protein) …	IPR006918: COBRA, plant	mRNA
SN.23973	W1	W2	119.389	17.4088	68.3987	2.47802	7.61596e-12	no annotation	PF02181: Formin Homology 2 Domain	no annotation	at5g54650 Encodes a protein with similarity to formins that is involved in cytokinesis. Loss of function mutations exhibit delayed cellularization during endosperm development. FH5 is expressed in the endosperm and the protein localizes to the cell plate. FH5 was shown to be a maternally expressed imprinted gene.	IPR015425:Formin, FH2 domain	mRNA
SN.20629	W1	W2	73.7568	7.27281	40.5148	2.59864	1.28364e-07	protein trichome birefringence-like 3	PF14416: PMR5 N terminal Domain; PF13839: GDSL/SGNH-like Acyl-Esterase family found in Pmr5 and Cas1p	no annotation	at5g01360 Encodes a member of the TBL (TRICHOME BIREFRINGENCE-LIKE) gene family containing a plant-specific DUF231 (domain of unknown function) domain. TBL gene family has 46 members, two of which (TBR/AT5G06700 and TBL3/AT5G01360) have been shown to be involved in the synthesis and deposition of secondary wall cellulose, presumably by influencing the esterification state of pectic polymers. A no…	IPR025846:PMR5 N-terminal domain; IPR026057:PC-Esterase	mRNA
TN120866_c0_g1	W1	W2	3.49871	30.5065	17.0026	-2.29888	1.40497e-05	no annotation	no annotation	no annotation	at2g47010 unknown protein	no annotation	mRNA
SN.2414	W1	W2	1202.26	175.251	688.754	2.65347	1.82596e-29	photosystem i reaction center subunit chloroplastic-like	PF05479: Photosystem I reaction centre subunit N (PSAN or PSI-N)	Photosynthesis	at5g64040 Encodes the only subunit of photosystem I located entirely in the thylakoid lumen. May be involved in the interaction between plastocyanin and the photosystem I complex.	IPR008796:Photosystem I reaction centre subunit N, chloroplastic	mRNA
SN.4189	W1	W2	6.63764	147.02	76.8289	-3.22363	4.69537e-10	polygalacturonase-inhibiting protein	PF13855: Leucine rich repeat; PF08263: Leucine rich repeat N-terminal domain	no annotation	at5g06860 Encodes a polygalacturonase inhibiting protein involved in defense response. PGIPs inhibit the function of cell wall pectin degrading enzymes such as those produced by fungal pathogens. PGIP1 is induced by fungal infection.	IPR001611:Leucine-rich repeat; IPR013210:Leucine-rich repeat-containing N-terminal, plant-type	mRNA
SN.12118	W1	W2	2025.15	128.383	1076.77	3.80567	3.00337e-61	auxin efflux carrier component 2	PF03547: Membrane transport protein	no annotation	at5g57090 Encodes an auxin efflux carrier that is similar to bacterial membrane transporters. Root-specific role in the transport of auxin. Acts downstream of CTR1 and ethylene biosynthesis, in the same pathway as EIN2 and AUX1, and independent from EIN3 and EIN5/AIN1 pathway. In the root, the protein localizes apically in epidermal and lateral root cap cells and predominantly basally in cortical…	IPR004776:Membrane transport protein	mRNA
SN.19637	W1	W2	98.3568	20.4207	59.3887	2.02074	4.58892e-08	uncharacterized protein loc8275006	PF05212: Protein of unknown function (DUF707)	no annotation	at4g12840 Protein of unknown function (DUF707)	IPR007877:Protein of unknown function DUF707	mRNA
SN.5514	W1	W2	712.666	139.342	426.004	2.24569	1.11773e-20	photosystem i reaction center subunit iv chloroplastic	PF02427: Photosystem I reaction centre subunit IV / PsaE	Photosynthesis	p12354|psae_spiol Photosystem I reaction center subunit IV, chloroplast precursor (PSI-E) - Spinacia oleracea (Spinach) & (at2g20260 : 104.0) Encodes subunit E of photosystem I.; "q41228|psaea_nicsy Photosystem I reaction center subunit IV A, chloroplast precursor (PSI-E A) [Contains: Photosystem I reaction center subunit IV A isoform 2] - Nicotiana sylvestris (Wood tobacco) & (at2g20260 : 101.0)…	IPR003375:Photosystem I PsaE, reaction centre subunit IV	mRNA
TN122588_c0_g2	W1	W2	19.1345	513.311	266.223	-4.09338	3.67945e-26	lob domain-containing protein 1-like	PF03195: Protein of unknown function DUF260	no annotation	at1g07900 LOB domain-containing protein 1 (LBD1)	IPR004883: Lateral organ boundaries, LOB	mRNA
TN114029_c0_g1	W1	W2	373.743	82.0057	227.874	2.0873	1.12365e-17	indole-3-acetic acid-amido synthetase	PF03321: GH3 auxin-responsive promoter	Plant hormone signal transduction	at2g47750 Encodes GH3.9, a member of the GH3 family auxin-responsive genes. gh3.9-1 mutants had greater primary root length, increased sensitivity to indole-3-acetic acid (IAA)-mediated root growth inhibition, but no obvious effects on apical dominance or leaf morphology.; p0c0m3|gh311_orysa Probable indole-3-acetic acid-amido synthetase GH3.11 (EC 6.3.2.-) (Auxin-responsive GH3-like protein 11) …	IPR004993: GH3 family	mRNA
TN120688_c1_g1	W1	W2	53.2513	1.59661	27.4239	3.42372	6.11589e-11	sucrose synthase 2	PF00862: Sucrose synthase	Starch and sucrose metabolism	at5g49190 Encodes a sucrose synthase (SUS2). The activity of the enzyme could not be assayed as proved to be insoluble (PMID 17257168). However, analyses of an sus2 mutant revealed a deficiency in sucrose synthase activity 12 and 15 days after flowering. There are some reports that SUS2 transcript levels are increased in leaves specifically by O(2) deficiency whereas other reports indicate that S…	IPR000368: Sucrose synthase	mRNA
TN127975_c0_g2	W1	W2	403.199	80.3698	241.784	2.25131	4.35365e-29	auxin-responsive protein iaa29; probable lrr receptor-like serine threonine-protein kinase at1g56140	PF02309: AUX/IAA family	Plant hormone signal transduction	at4g32280 Auxin inducible protein.	IPR033389: AUX/IAA domain	mRNA	AUX/IAA
SN.16372	W1	W2	730.713	122.238	426.475	2.32586	3.42599e-11	bidirectional sugar transporter sweet10-like	PF03083: Sugar efflux transporter for intercellular exchange	no annotation	at5g50790 Nodulin MtN3 family protein	IPR004316:SWEET sugar transporter	mRNA
SN.6207	W1	W2	1246.73	212.827	729.779	2.42038	1.06562e-21	gibberellin 3-beta-dioxygenase 1-like	PF03171: 2OG-Fe(II) oxygenase superfamily; PF14226: non-haem dioxygenase in morphine synthesis N-terminal	Diterpenoid biosynthesis	at1g15550 Involved in later steps of the gibberellic acid biosynthetic pathway. Activated by AGAMOUS in a cal-1, ap1-1 background. Deletion of 208 bp from -1016 to -809 (&#916; "gnl|cdd|35365 no description available & (at1g15550 : 143.0) Involved in later steps of the gibberellic acid biosynthetic pathway. Activated by AGAMOUS in a cal-1, ap1-1 background. Deletion of 208 bp from -1016 to -809 (…	IPR005123:Oxoglutarate/iron-dependent dioxygenase; IPR026992:Non-haem dioxygenase N-terminal domain	mRNA
TN125510_c1_g1	W1	W2	139.69	14.0186	76.8541	2.75984	2.98383e-10	ankyrin repeat-containing protein at5g02620-like	PF12796: Ankyrin repeats (3 copies)	no annotation	at3g54070 Ankyrin repeat family protein; at5g35810 Ankyrin repeat family protein; at5g35830 Ankyrin repeat family protein	IPR020683: Ankyrin repeat-containing domain	mRNA
SN.7726	W1	W2	940.82	203.226	572.023	2.07658	8.83009e-14	tetraspanin-19-like isoform x1	PF00335: Tetraspanin family	no annotation	at2g20740 Tetraspanin family protein	IPR018499:Tetraspanin/Peripherin	mRNA
SN.18648	W1	W2	1330.68	216.783	773.731	2.48474	6.52633e-23	wat1-related protein at1g25270-like	PF00892: EamA-like transporter family	no annotation	at1g25270 nodulin MtN21 /EamA-like transporter family protein; at1g68170 nodulin MtN21 /EamA-like transporter family protein	IPR000620:EamA domain	mRNA
TN123175_c0_g1	W1	W2	10.8574	444.942	227.9	-2.60289	2.26283e-05	mate efflux family protein 5	PF01554: MatE	no annotation	at5g49130 MATE efflux family protein	IPR002528: Multi antimicrobial extrusion protein	mRNA
SN.9915	W1	W2	2754.16	454.707	1604.43	2.50948	7.06758e-34	chlorophyll a-b binding protein chloroplastic	PF00504: Chlorophyll A-B binding protein	Photosynthesis - antenna proteins	at4g10340 photosystem II encoding the light-harvesting chlorophyll a/b binding protein CP26 of the antenna system of the photosynthetic apparatus	IPR022796:Chlorophyll A-B binding protein	mRNA
SN.23586	W1	W2	54.3725	350.695	202.534	-2.36788	5.47149e-10	brassinosteroid-regulated protein bru1-like	PF06955: Xyloglucan endo-transglycosylase (XET) C-terminus; PF00722: Glycosyl hydrolases family 16	no annotation	at3g23730 xyloglucan endotransglucosylase/hydrolase 16 (XTH16); p35694|bru1_soybn Brassinosteroid-regulated protein BRU1 precursor - Glycine max (Soybean) & (at3g23730 : 380.0) xyloglucan endotransglucosylase/hydrolase 16 (XTH16)	IPR000757:Glycoside hydrolase family 16; IPR010713:Xyloglucan endo-transglycosylase, C-terminal	mRNA
TN125954_c2_g1	W1	W2	108.374	22.9917	65.683	2.03983	9.41978e-10	respiratory burst oxidase homolog protein e isoform x2	PF08414: Respiratory burst NADPH oxidase	MAPK signaling pathway - plant	at1g19230 Riboflavin synthase-like superfamily protein	IPR013623: NADPH oxidase Respiratory burst	mRNA
TN104789_c0_g2	W1	W2	46.4123	6.66154	26.5369	2.24304	3.04136e-06	no annotation	PF05055: Protein of unknown function (DUF677)	no annotation	no annotation	IPR007749: Protein of unknown function DUF677	mRNA
SN.11042	W1	W2	83.5807	10.8945	47.2376	2.07328	0.000259906	uncharacterized membrane protein at1g06890	PF03151: Triose-phosphate Transporter family	no annotation	at5g55950 Nucleotide/sugar transporter family protein	IPR004853:Sugar phosphate transporter domain	mRNA
TN104147_c0_g1	W1	W2	93.4472	7.09669	50.2719	2.46057	1.87696e-05	no annotation	no annotation	no annotation	no annotation	no annotation	mRNA
TN127384_c0_g3	W1	W2	57.5793	8.23116	32.9052	2.2356	4.17796e-06	isoform 1	PF01964: Radical SAM ThiC family	Thiamine metabolism	at2g29630 thiaminC (THIC)	IPR002817: Phosphomethylpyrimidine synthase	mRNA
SN.28569	W1	W2	224.755	9.36515	117.06	3.81959	6.63541e-20	photosystem i subunit o	no annotation	Photosynthesis	at1g08380 Encodes subunit O of photosystem I.	no annotation	mRNA
SN.26563	W1	W2	187.884	866.296	527.09	-2.10883	2.61083e-19	e3 ubiquitin-protein ligase rha1b	PF13639: Ring finger domain	no annotation	at3g61460 Encodes a novel ring finger protein and forms an N-terminal hydrophobic domain and a C-terminal RING-H2 signature. Expression is down regulated by brassinolide.	IPR001841:Zinc finger, RING-type	mRNA
TN120151_c0_g1	W1	W2	12.4143	73.3631	42.8887	-2.1734	3.3811e-07	cyclin-u4-1; cyclin-u4-1-like	PF08613: Cyclin	no annotation	at2g44740 cyclin p4	IPR013922: Cyclin PHO80-like	mRNA
SN.14378	W1	W2	505.981	60.3127	283.147	2.89631	2.10618e-28	bidirectional sugar transporter n3-like	PF03083: Sugar efflux transporter for intercellular exchange	no annotation	at5g13170 senescence-associated gene 29 (SAG29)	IPR004316:SWEET sugar transporter	mRNA
SN.23474	W1	W2	68.0578	6506.96	3287.51	-3.39285	6.92593e-09	exopolygalacturonase-like	PF00295: Glycosyl hydrolases family 28	no annotation	at3g07820 Pectin lyase-like superfamily protein; q40312|pglr_medsa Polygalacturonase precursor (EC 3.2.1.15) (PG) (Pectinase) - Medicago sativa (Alfalfa) & (at3g07820 : 380.0) Pectin lyase-like superfamily protein; q40312|pglr_medsa Polygalacturonase precursor (EC 3.2.1.15) (PG) (Pectinase) - Medicago sativa (Alfalfa) & (at3g07840 : 323.0) Pectin lyase-like superfamily protein	IPR000743:Glycoside hydrolase, family 28	mRNA
TN76494_c0_g1	W1	W2	495.024	12.9878	254.006	4.73666	6.04397e-47	no annotation	no annotation	no annotation	no annotation	no annotation	mRNA
TN125573_c0_g1	W1	W2	1597.6	304.365	950.984	2.29078	3.29142e-23	laccase-12-like	PF00394: Multicopper oxidase; PF07732: Multicopper oxidase; PF07731: Multicopper oxidase	no annotation	at2g40370 putative laccase, a member of laccase family of genes (17 members in Arabidopsis).; at5g05390 putative laccase, a member of laccase family of genes (17 members in Arabidopsis).	IPR001117: Multicopper oxidase, type 1; IPR011706: Multicopper oxidase, type 2; IPR011707: Multicopper oxidase, type 3	mRNA
TN127860_c0_g1	W1	W2	33.0601	5.03225	19.0462	2.08316	5.35858e-05	auxin response factor 18 isoform x1	PF02309: AUX/IAA family; PF02362: B3 DNA binding domain; PF06507: Auxin response factor	no annotation	at2g46530 auxin response factor 11 (ARF11); at4g23980 Encodes auxin response factor 9 (ARF9).	IPR033389: AUX/IAA domain; IPR010525: Auxin response factor; IPR003340: B3 DNA binding domain	mRNA	ARF
TN109453_c0_g1	W1	W2	35.5923	0.941768	18.267	2.636	1.35014e-05	no annotation	PF03018: Dirigent-like protein	no annotation	gnl|cdd|66675 no description available & (at5g42500 : 82.4) Disease resistance-responsive (dirigent-like protein) family protein	IPR004265: Plant disease resistance response protein	mRNA
SN.24438	W1	W2	98.3157	524.719	311.517	-2.26292	9.0654e-16	vacuolar amino acid transporter 1-like	PF01490: Transmembrane amino acid transporter protein	no annotation	at3g28960 Transmembrane amino acid transporter family protein; at5g15240 Transmembrane amino acid transporter family protein	IPR013057:Amino acid transporter, transmembrane domain	mRNA
SN.13731	W1	W2	586.232	39.8016	313.017	3.66083	4.85829e-45	sucrose synthase 2; sucrose synthase 2-like; sucrose synthase	PF00534: Glycosyl transferases group 1; PF00862: Sucrose synthase	Starch and sucrose metabolism	at4g02280 Encodes a protein with sucrose synthase activity (SUS3). It appears to be important for sucrose metabolism in developing seeds, especially during the late maturation phase, about 18 days after flowering.; "at5g49190 Encodes a sucrose synthase (SUS2). The activity of the enzyme could not be assayed as proved to be insoluble (PMID 17257168). However, analyses of an sus2 mutant revealed a …	IPR000368:Sucrose synthase; IPR001296:Glycosyl transferase, family 1	mRNA
TN131641_c0_g1	W1	W2	8.24116	162.381	85.3112	-3.26688	2.79676e-11	no annotation	no annotation	no annotation	no annotation	no annotation	mRNA
SN.23197	W1	W2	103.763	7.23446	55.4988	3.21983	1.31928e-14	no annotation	no annotation	no annotation	no annotation	no annotation	mRNA
SN.22357	W1	W2	69.3754	361.834	215.605	-2.19697	1.61967e-12	protein trichome birefringence-like 39	PF13839: GDSL/SGNH-like Acyl-Esterase family found in Pmr5 and Cas1p; PF14416: PMR5 N terminal Domain	no annotation	at2g42570 Encodes a member of the TBL (TRICHOME BIREFRINGENCE-LIKE) gene family containing a plant-specific DUF231 (domain of unknown function) domain. TBL gene family has 46 members, two of which (TBR/AT5G06700 and TBL3/AT5G01360) have been shown to be involved in the synthesis and deposition of secondary wall cellulose, presumably by influencing the esterification state of pectic polymers. A no…	IPR025846:PMR5 N-terminal domain; IPR026057:PC-Esterase	mRNA
TN115889_c0_g6	W1	W2	65.3746	4.39305	34.8838	3.06237	6.07343e-11	no annotation	no annotation	no annotation	no annotation	no annotation	mRNA
SN.5896	W1	W2	733.719	145.13	439.425	2.17462	2.80416e-13	auxin transporter-like protein 3	PF01490: Transmembrane amino acid transporter protein	Plant hormone signal transduction	q9fel6|lax3_medtr Auxin transporter-like protein 3 (AUX1-like protein 3) (MtLAX3) - Medicago truncatula (Barrel medic) & (at1g77690 : 745.0) Encodes an auxin influx carrier LAX3 (Like Aux1) that promotes lateral root emergence. Auxin-induced expression of LAX3 in turn induces a selection of cell-wall-remodelling enzymes, which are likely to promote cell separation in advance of developing lateral…	IPR013057:Amino acid transporter, transmembrane domain	mRNA
TN121137_c1_g1	W1	W2	1239.37	222.792	731.078	2.3423	2.1934e-19	laccase-4-like	PF00394: Multicopper oxidase; PF07731: Multicopper oxidase; PF07732: Multicopper oxidase	no annotation	at2g38080 Encodes a protein with similarity to putative laccase, a member of laccase family (17 members in Arabidopsis). Might be involved in cell wall biosynthesis. Mutants have a mild irregular xylem phenotype.	IPR001117: Multicopper oxidase, type 1; IPR011706: Multicopper oxidase, type 2; IPR011707: Multicopper oxidase, type 3	mRNA
SN.25983	W1	W2	13.0298	275.172	144.101	-3.7365	1.39382e-20	rac-like gtp-binding protein rac2	PF00071: Ras family	Phagosome	at2g44690 A member of ROP GTPase gene family.; q40220|rac2_lotja Rac-like GTP-binding protein RAC2 - Lotus japonicus & (at4g35020 : 192.0) A member of ROP GTPase gene family	IPR001806:Small GTPase superfamily	mRNA
													mRNA
gene_id	sampleA	sampleB	baseMeanA	baseMeanB	baseMean	log2FoldChange	padj	NR	Pfam	KEGG	At	Interproscan_domain	mRNA
SN.25892	W1	W3	2247.88	11773.2	7010.53	-2.35195	2.34363e-28	udp-glucose 6-dehydrogenase 1	PF03720: UDP-glucose/GDP-mannose dehydrogenase family, UDP binding domain; PF00984: UDP-glucose/GDP-mannose dehydrogenase family, central domain; PF03721: UDP-glucose/GDP-mannose dehydrogenase family, NAD binding domain	Pentose and glucuronate interconversions	gnl|cdd|37877 no description available & (q96558|ugdh_soybn : 838.0) UDP-glucose 6-dehydrogenase (EC 1.1.1.22) (UDP-Glc dehydrogenase) (UDP-GlcDH) (UDPGDH) - Glycine max (Soybean) & (at5g15490 : 828.0) UDP-glucose 6-dehydrogenase family protein	IPR001732:UDP-glucose/GDP-mannose dehydrogenase, N-terminal; IPR014026:UDP-glucose/GDP-mannose dehydrogenase, dimerisation; IPR014027:UDP-glucose/GDP-mannose dehydrogenase, C-terminal	mRNA
SN.11817	W1	W3	271.692	3961.56	2116.62	-3.80863	2.65786e-77	enoyl- delta isomerase peroxisomal-like	PF00378: Enoyl-CoA hydratase/isomerase	Fatty acid elongation	at4g14430 Encodes a peroxisomal delta3, delta2-enoyl CoA isomerase, involved in unsaturated fatty acid degradation. This enzyme might also be involved in the conversion of indole-3-butyric acid to indole-3-acetic acid via a beta-oxidation-like pathway.	IPR001753:Crotonase superfamily	mRNA
SN.5680	W1	W3	407.639	75.2851	241.462	2.40499	2.22564e-36	csc1-like protein at4g02900	PF14703: Cytosolic domain of 10TM putative phosphate transporter; PF13967: Late exocytosis, associated with Golgi transport; PF02714: Calcium-dependent channel, 7TM region, putative phosphate	no annotation	at4g02900 ERD (early-responsive to dehydration stress) family protein	IPR003864:Calcium-dependent channel, 7TM region, putative phosphate; IPR027815:10TM putative phosphate transporter, cytosolic domain; IPR032880:Calcium permeable stress-gated cation channel 1, N-terminal transmembrane domain	mRNA
SN.24749	W1	W3	73.7465	0.305818	37.0262	5.45166	1.03428e-14	gdsl esterase lipase at5g14450-like	PF00657: GDSL-like Lipase/Acylhydrolase	no annotation	at5g14450 GDSL-like Lipase/Acylhydrolase superfamily protein	IPR001087:GDSL lipase/esterase	mRNA
SN.28431	W1	W3	230.597	6.9597	118.778	4.8086	1.1087e-40	no annotation	PF01190: Pollen proteins Ole e I like	no annotation	at5g22430 Pollen Ole e 1 allergen and extensin family protein	no annotation	mRNA
SN.1402	W1	W3	2221.87	59.5702	1140.72	4.30299	1.00028e-10	oxygen-evolving enhancer protein chloroplastic	PF01716: Manganese-stabilising protein / photosystem II polypeptide	Photosynthesis	q40459|psbo_tobac Oxygen-evolving enhancer protein 1, chloroplast precursor (OEE1) (33 kDa subunit of oxygen evolving system of photosystem II) (OEC 33 kDa subunit) (33 kDa thylakoid membrane protein) - Nicotiana tabacum (Common tobacco) & (at3g50820 : 496.0) Encodes a protein which is an extrinsic subunit of photosystem II and which has been proposed to play a central role in stabilization of th…	IPR002628:Photosystem II PsbO, manganese-stabilising	mRNA
SN.23353	W1	W3	148.5	15.0432	81.7716	3.16073	5.68158e-20	vacuolar-processing enzyme; vacuolar-processing enzyme-like	PF01650: Peptidase C13 family	no annotation	gnl|cdd|36562 no description available & (at3g20210 : 179.0) Encodes a vacuolar processing enzyme with caspase-1-like activity that is specifically expressed in inner integument of developing seeds. Mutants display abnormal seed coat development. It is speculated to be involved in cell death of limited cell layers, the purpose of which is to form a seed coat.; "gnl|cdd|36562 no description availa…	IPR001096:Peptidase C13, legumain	mRNA
TN95735_c0_g1	W1	W3	93.5641	7.21226	50.3882	3.44288	1.65411e-15	phospholipase a chloroplastic	PF01764: Lipase (class 3)	Glycerophospholipid metabolism	at2g44810 Mutant has defects in anther dehiscence, pollen maturation, and flower opening. The DAD1 protein is a chloroplastic phospholipase A1 that catalyzes the initial step of jasmonic acid biosynthesis.	IPR002921: Fungal lipase-like domain	mRNA
SN.15830	W1	W3	277.466	1434.52	855.995	-2.29511	6.84599e-14	uncharacterized protein loc101295341 isoform x1	PF03168: Late embryogenesis abundant protein	no annotation	no annotation	IPR004864:Late embryogenesis abundant protein, LEA-14	mRNA
SN.698	W1	W3	333.463	67.4371	200.45	2.13804	4.65593e-06	transmembrane 9 superfamily member 7-like; transmembrane 9 superfamily member 4-like; transmembrane 9 superfamily member 7	PF02990: Endomembrane protein 70	no annotation	at3g13772 Encodes an Arabidopsis Transmembrane nine (TMN) protein. Transmembrane nine (TM9) proteins are localized in the secretory pathway of eukaryotic cells and are involved in cell adhesion and phagocytosis. Overexpression of this protein in yeast alters copper and zinc homeostasis.	IPR004240:Nonaspanin (TM9SF)	mRNA
TN116960_c0_g1	W1	W3	110.299	13.4209	61.8598	2.85042	7.21189e-12	no annotation	PF14368: Probable lipid transfer	no annotation	at3g22600 Bifunctional inhibitor/lipid-transfer protein/seed storage 2S albumin superfamily protein	IPR016140: Bifunctional inhibitor/plant lipid transfer protein/seed storage helical domain	mRNA
SN.23606	W1	W3	7.62226	61.6343	34.6283	-2.78611	1.52614e-09	no annotation	no annotation	no annotation	no annotation	no annotation	mRNA
SN.314	W1	W3	0.34177	113.834	57.0878	-6.09565	6.87022e-21	probable rhamnogalacturonate lyase b	PF06045: Rhamnogalacturonate lyase family; PF14683: Polysaccharide lyase family 4, domain III; PF14686: Polysaccharide lyase family 4, domain II	no annotation	at2g22620 Rhamnogalacturonate lyase family protein	IPR010325:Rhamnogalacturonate lyase; IPR029411:Rhamnogalacturonan lyase, domain III; IPR029413:Rhamnogalacturonan lyase, domain II	mRNA
TN121137_c1_g1	W1	W3	1234.13	82.0872	658.106	3.76616	1.83128e-31	laccase-4-like	PF00394: Multicopper oxidase; PF07731: Multicopper oxidase; PF07732: Multicopper oxidase	no annotation	at2g38080 Encodes a protein with similarity to putative laccase, a member of laccase family (17 members in Arabidopsis). Might be involved in cell wall biosynthesis. Mutants have a mild irregular xylem phenotype.	IPR001117: Multicopper oxidase, type 1; IPR011706: Multicopper oxidase, type 2; IPR011707: Multicopper oxidase, type 3	mRNA
SN.10818	W1	W3	145.886	31.7909	88.8384	2.12951	1.76766e-12	insulin-degrading enzyme; insulin-degrading enzyme-like	PF00675: Insulinase (Peptidase family M16); PF05193: Peptidase M16 inactive domain; PF16187: Middle or third domain of peptidase_M16	no annotation	at1g06900 Insulinase (Peptidase family M16) family protein	IPR007863:Peptidase M16, C-terminal; IPR011765:Peptidase M16, N-terminal; IPR032632:Peptidase M16, middle/third domain	mRNA
SN.23449	W1	W3	125.248	946.26	535.754	-2.32724	0.0018178	no annotation	no annotation	no annotation	no annotation	no annotation	mRNA
TN124012_c0_g1	W1	W3	184.39	1462.24	823.315	-2.9397	2.74742e-43	monosaccharide-sensing protein 2	PF00083: Sugar (and other) transporter	no annotation	at1g20840 The protein encoded by this gene is found in the tonoplast (vacuole membrane) of Arabidopsis cells. The gene is expressed at highest levels in juvenile (sink) and adult (source) leaves, followed by flower tissues.; at4g35300 tonoplast monosaccharide transporter2 (TMT2)	IPR005828: Major facilitator, sugar transporter-like	mRNA
TN124019_c0_g2	W1	W3	662.141	122.926	392.533	2.3724	1.68404e-19	chloroplast import receptor p36 family protein; triose phosphate phosphate chloroplastic; triose phosphate phosphate chloroplastic isoform x1; triose phosphate phosphate chloroplastic isoform x2	PF03151: Triose-phosphate Transporter family	no annotation	at5g46110 mutant has Altered acclimation responses; p49131|tpt_flapr Triose phosphate/phosphate translocator, chloroplast precursor (cTPT) - Flaveria pringlei & (at5g46110 : 303.0) mutant has Altered acclimation responses	IPR004853: Sugar phosphate transporter domain	mRNA
TN238026_c0_g1	W1	W3	0	62.0052	31.0026	-5.28997	6.52709e-12	no annotation	PF04196: Bunyavirus RNA dependent RNA polymerase	no annotation	no annotation	IPR007322: RNA-dependent RNA polymerase, bunyaviral	mRNA
TN127377_c1_g1	W1	W3	51.6874	392.116	221.902	-2.79795	3.35161e-15	no annotation	PF00168: C2 domain	no annotation	at1g48590 Calcium-dependent lipid-binding (CaLB domain) family protein; at5g37740 Calcium-dependent lipid-binding (CaLB domain) family protein	IPR000008: C2 domain	mRNA
SN.20982	W1	W3	168.238	16.7428	92.4905	3.16846	1.47216e-17	no annotation	no annotation	no annotation	no annotation	no annotation	mRNA
SN.1837	W1	W3	495.893	31.4998	263.697	3.87771	4.63725e-49	growth-regulating factor 1-like	PF08879: WRC; PF08880: QLQ	no annotation	at2g22840 Growth regulating factor encoding transcription activator. One of the nine members of a GRF gene family, containing nuclear targeting domain. Mutants result in smaller leaves indicating the role of the gene in leaf development. Expressed in root, shoot and flower	IPR014977:WRC domain; IPR014978:Glutamine-Leucine-Glutamine, QLQ	mRNA
TN119082_c0_g1	W1	W3	0	383.087	191.544	-7.76309	8.64592e-33	no annotation	no annotation	no annotation	no annotation	no annotation	mRNA
TN124499_c0_g2	W1	W3	302.575	3268.3	1785.44	-3.31608	5.93761e-26	no annotation	PF14576: Sieve element occlusion N-terminus; PF14577: Sieve element occlusion C-terminus	no annotation	at3g01680 CONTAINS InterPro DOMAIN/s: Mediator complex subunit Med28 (InterPro:IPR021640)	IPR027944: Sieve element occlusion, C-terminal; IPR027942: Sieve element occlusion, N-terminal	mRNA
gene00581-v1.0-hybrid	W1	W3	45.8504	0.628062	23.2392	4.5453	1.9124e-10	protein too many mouths-like	PF13855: Leucine rich repeat	no annotation	at2g42800 receptor like protein 29 (RLP29)	IPR001611:Leucine-rich repeat	mRNA
SN.23308	W1	W3	32.5607	4.12123	18.3409	2.58808	2.01563e-05	no annotation	no annotation	no annotation	no annotation	no annotation	mRNA
TN128844_c1_g3	W1	W3	6.24321	55.2276	30.7354	-2.84095	4.00612e-08	no annotation	PF04674: Phosphate-induced protein 1 conserved region	no annotation	at4g08950 EXORDIUM (EXO); gnl|cdd|68252 no description available & (at1g35140 : 257.0) At1g35140 (At1g35140/T32G9_32) mRNA, complete cds	IPR006766: Phosphate-induced protein 1	mRNA
SN.20472	W1	W3	32.1755	0.322245	16.2489	4.43848	3.75102e-09	mannan endo- -beta-mannosidase 6 isoform x2; mannan endo- -beta-mannosidase 6	PF00150: Cellulase (glycosyl hydrolase family 5)	Fructose and mannose metabolism	at5g01930 Glycosyl hydrolase superfamily protein	IPR001547:Glycoside hydrolase, family 5	mRNA
SN.8833	W1	W3	7.61029	47.0682	27.3392	-2.3454	2.32748e-05	no annotation	no annotation	no annotation	no annotation	no annotation	mRNA
SN.24026	W1	W3	34.8316	6.29792	20.5648	2.23237	2.32156e-05	no annotation	no annotation	no annotation	no annotation	no annotation	mRNA
SN.1342	W1	W3	51.4358	6.91353	29.1747	2.54415	1.3543e-05	homeobox-leucine zipper protein athb-40	PF00046: Homeobox domain	no annotation	at4g36740 Encodes a homeodomain leucine zipper class I (HD-Zip I) protein.	IPR001356:Homeobox domain	mRNA
SN.20338	W1	W3	1495.67	106.415	801.041	3.7263	9.80884e-49	wat1-related protein at1g09380	PF00892: EamA-like transporter family	no annotation	at1g09380 nodulin MtN21 /EamA-like transporter family protein	IPR000620:EamA domain	mRNA
TN128013_c3_g1	W1	W3	292.458	2.54199	147.5	5.99005	1.38631e-28	protein aspartic protease in guard cell 2	PF14543: Xylanase inhibitor N-terminal	no annotation	at5g07030 Eukaryotic aspartyl protease family protein	IPR032861: Xylanase inhibitor, N-terminal	mRNA
SN.13964	W1	W3	34.9246	160.182	97.5531	-2.12406	4.53919e-12	no annotation	no annotation	no annotation	no annotation	no annotation	mRNA
SN.1774	W1	W3	35.2632	6.63659	20.9499	2.12061	0.000347422	no annotation	PF03000: NPH3 family; PF00651: BTB/POZ domain	no annotation	at3g49900 Phototropic-responsive NPH3 family protein	IPR000210:BTB/POZ domain; IPR027356:NPH3 domain	mRNA
TN128135_c2_g2	W1	W3	107.383	0.319133	53.8512	6.0293	1.6414e-19	ent-copalyl diphosphate chloroplastic-like	no annotation	Diterpenoid biosynthesis	no annotation	no annotation	mRNA
SN.14214	W1	W3	5.52223	83.4762	44.4992	-3.54772	1.29818e-12	no annotation	PF02458: Transferase family	no annotation	at1g24430 HXXXD-type acyl-transferase family protein	IPR003480:Transferase	mRNA
SN.7440	W1	W3	446.076	36.9992	241.538	3.46	4.03797e-27	atp synthase gamma chloroplastic	PF00231: ATP synthase	Oxidative phosphorylation	p29790|atpg_tobac ATP synthase gamma chain, chloroplast precursor (EC 3.6.3.14) - Nicotiana tabacum (Common tobacco) & (at4g04640 : 497.0) One of two genes (with ATPC2) encoding the gamma subunit of Arabidopsis chloroplast ATP synthase.	IPR000131:ATP synthase, F1 complex, gamma subunit	mRNA
SN.7332	W1	W3	554.95	4906.99	2730.97	-2.73279	7.21448e-06	probable xyloglucan endotransglucosylase hydrolase protein 23; xyloglucan endotransglucosylase hydrolase protein 22-like; xyloglucan endotransglycosylase hydrolase	PF06955: Xyloglucan endo-transglycosylase (XET) C-terminus; PF00722: Glycosyl hydrolases family 16	Plant hormone signal transduction	at5g57560 Encodes a cell wall-modifying enzyme, rapidly upregulated in response to environmental stimuli; at5g57550 xyloglucan endotransglycosylase-related protein (XTR3)	IPR000757:Glycoside hydrolase family 16; IPR010713:Xyloglucan endo-transglycosylase, C-terminal	mRNA
TN133409_c4_g7	W1	W3	104.478	13.4054	58.9419	2.73779	3.18327e-09	no annotation	no annotation	no annotation	no annotation	no annotation	mRNA
SN.23780	W1	W3	44.9136	559.082	301.998	-3.03006	6.19156e-06	glycine cleavage system h protein mitochondrial	PF01597: Glycine cleavage H-protein	Glycine, serine and threonine metabolism	at2g35120 Single hybrid motif superfamily protein	IPR033753:Glycine cleavage system H-protein/Simiate	mRNA
TN83086_c0_g1	W1	W3	48.5096	1.59168	25.0507	3.72927	4.6021e-07	no annotation	PF14368: Probable lipid transfer	no annotation	no annotation	IPR016140: Bifunctional inhibitor/plant lipid transfer protein/seed storage helical domain	mRNA
TN128548_c0_g8	W1	W3	1529.97	242.695	886.33	2.61293	2.00774e-32	defensin ec-amp-d2-like	PF00304: Gamma-thionin family	no annotation	at2g02100 Predicted to encode a PR (pathogenesis-related) protein. Belongs to the plant defensin (PDF) family with the following members: At1g75830/PDF1.1, At5g44420/PDF1.2a, At2g26020/PDF1.2b, At5g44430/PDF1.2c, At2g26010/PDF1.3, At1g19610/PDF1.4, At1g55010/PDF1.5, At2g02120/PDF2.1, At2g02100/PDF2.2, At2g02130/PDF2.3, At1g61070/PDF2.4, At5g63660/PDF2.5, At2g02140/PDF2.6, At5g38330/PDF3.1 and At4…	no annotation	mRNA
TN116912_c1_g1	W1	W3	15.5353	160.766	88.1508	-3.21883	5.25467e-20	leucine-rich repeat family protein	PF00560: Leucine Rich Repeat; PF13855: Leucine rich repeat	no annotation	at4g18760 receptor like protein 51 (RLP51)	IPR001611: Leucine-rich repeat	mRNA
TN120203_c0_g1	W1	W3	188.695	4.64675	96.6709	4.75825	9.71946e-20	chlorophyll a-b binding protein chloroplastic; psi type iii chlorophyll a b-binding protein	PF00504: Chlorophyll A-B binding protein	Photosynthesis - antenna proteins	at1g61520 PSI type III chlorophyll a/b-binding protein (Lhca3*1)	IPR022796: Chlorophyll A-B binding protein	mRNA
SN.25613	W1	W3	4.55237	81.2963	42.9243	-3.80765	1.41464e-15	no annotation	no annotation	no annotation	no annotation	no annotation	mRNA
TN121209_c0_g1	W1	W3	40.9489	6.3472	23.6481	2.38889	2.75397e-05	no annotation	PF13912: C2H2-type zinc finger	no annotation	at1g26610 C2H2-like zinc finger protein	IPR007087: Zinc finger, C2H2	mRNA
TN123526_c2_g8	W1	W3	251.499	49.9709	150.735	2.22075	2.82357e-09	probable leucine-rich repeat receptor-like serine threonine-protein kinase at3g14840	PF11721: Di-glucose binding within endoplasmic reticulum	no annotation	at1g07650 Leucine-rich repeat transmembrane protein kinase; at3g14840 Leucine-rich repeat transmembrane protein kinase	IPR021720: Malectin	mRNA
SN.8447	W1	W3	363.366	57.6022	210.484	2.58081	3.94945e-19	polygalacturonase qrt3	PF12708: Pectate lyase superfamily protein	no annotation	at4g20050 Encodes a polygalacturonase that plays a direct role in degrading the pollen mother cell wall during microspore development.	IPR024535:Pectate lyase superfamily protein	mRNA
SN.15489	W1	W3	1346.13	46855.2	24100.7	-3.8875	2.6442e-07	no annotation	PF14547: Hydrophobic seed protein	no annotation	gnl|cdd|72937 no description available & (at2g45180 : 88.6) Bifunctional inhibitor/lipid-transfer protein/seed storage 2S albumin superfamily protein	IPR027923:Hydrophobic seed protein	mRNA
SN.21319	W1	W3	324.189	1799.26	1061.72	-2.4407	4.04964e-37	s-adenosylmethionine synthase 3	PF02772: S-adenosylmethionine synthetase, central domain; PF00438: S-adenosylmethionine synthetase, N-terminal domain; PF02773: S-adenosylmethionine synthetase, C-terminal domain	Cysteine and methionine metabolism	q96553|metm_catro S-adenosylmethionine synthetase 3 (EC 2.5.1.6) (Methionine adenosyltransferase 3) (AdoMet synthetase 3) - Catharanthus roseus (Rosy periwinkle) (Madagascar periwinkle) & (at2g36880 : 699.0) methionine adenosyltransferase 3 (MAT3); q96553|metm_catro S-adenosylmethionine synthetase 3 (EC 2.5.1.6) (Methionine adenosyltransferase 3) (AdoMet synthetase 3) - Catharanthus roseus (Rosy …	IPR022628:S-adenosylmethionine synthetase, N-terminal; IPR022629:S-adenosylmethionine synthetase, central domain; IPR022630:S-adenosylmethionine synthetase, C-terminal	mRNA
SN.16372	W1	W3	728.165	19.0393	373.602	5.04703	8.58713e-54	bidirectional sugar transporter sweet10-like	PF03083: Sugar efflux transporter for intercellular exchange	no annotation	at5g50790 Nodulin MtN3 family protein	IPR004316:SWEET sugar transporter	mRNA
TN101208_c0_g1	W1	W3	0.68354	121.871	61.2774	-5.80425	8.67369e-20	no annotation	no annotation	no annotation	no annotation	no annotation	mRNA
SN.8759	W1	W3	149.57	682.974	416.272	-2.16844	1.06233e-38	dna polymerase zeta processivity subunit	PF02301: HORMA domain	no annotation	at1g16590 putative translesion synthesis polymerase zeta subunit, homologous to Y-family DNA polymerases, contains BRCT domain. Mutants are sensitive to UV-B radiation. Gene is involved in damage-tolerance mechanisms through translesion synthesis(TLS).	IPR003511:HORMA domain	mRNA
TN121365_c0_g8	W1	W3	15.6807	91.4496	53.5652	-2.4221	1.15564e-10	12-oxophytodienoate reductase 3-like	PF00724: NADH:flavin oxidoreductase / NADH oxidase family	alpha-Linolenic acid metabolism	at2g06050 Encodes a 12-oxophytodienoate reductase that is required for jasmonate biosynthesis. Mutants are male sterile and defective in pollen dehiscence. Shows activity towards 2,4,6-trinitrotoluene.; gnl|cdd|73381 no description available & (at2g06050 : 150.0) Encodes a 12-oxophytodienoate reductase that is required for jasmonate biosynthesis. Mutants are male sterile and defective in pollen d…	IPR001155: NADH:flavin oxidoreductase/NADH oxidase, N-terminal	mRNA
TN126017_c0_g2	W1	W3	522.186	22.2338	272.21	4.24135	2.90899e-22	no annotation	PF00612: IQ calmodulin-binding motif; PF13178: Protein of unknown function (DUF4005)	no annotation	at3g49260 IQ-domain 21 (iqd21)	IPR025064: Domain of unknown function DUF4005; IPR000048: IQ motif, EF-hand binding site	mRNA
TN83430_c0_g1	W1	W3	0.34177	96.0337	48.1877	-5.69433	1.52631e-16	no annotation	no annotation	no annotation	no annotation	no annotation	mRNA
TN125091_c1_g2	W1	W3	95.7138	735.151	415.432	-2.8593	3.04921e-24	no annotation	no annotation	no annotation	no annotation	no annotation	lncRNA
TN123672_c0_g2	W1	W3	7.93405	122.717	65.3253	-3.60936	6.9228e-14	auxin-induced protein 6b	PF02519: Auxin responsive protein	Plant hormone signal transduction	at1g75590 SAUR-like auxin-responsive protein family	IPR003676: Small auxin-up RNA	mRNA
TN129405_c1_g8	W1	W3	65.4824	2.20643	33.8444	4.13758	1.12597e-11	no annotation	no annotation	no annotation	no annotation	no annotation	mRNA
SN.6142	W1	W3	85.5073	17.2426	51.3749	2.10174	4.84833e-05	receptor-like serine threonine-protein kinase sd1-8	PF01453: D-mannose binding lectin; PF07714: Protein tyrosine kinase; PF08276: PAN-like domain	no annotation	at1g11300 protein serine/threonine kinases	IPR001245:Serine-threonine/tyrosine-protein kinase catalytic domain; IPR001480:Bulb-type lectin domain; IPR003609:PAN/Apple domain	mRNA
SN.13398	W1	W3	113.303	5.04802	59.1753	4.06385	4.21278e-16	no annotation	no annotation	no annotation	no annotation	no annotation	mRNA
SN.16953	W1	W3	1.01631	48.5262	24.7713	-4.35564	9.35154e-11	no annotation	no annotation	no annotation	no annotation	no annotation	lncRNA
TN102932_c0_g1	W1	W3	9.04028	48.2368	28.6386	-2.19907	1.81863e-05	no annotation	no annotation	no annotation	no annotation	no annotation	mRNA
SN.7180	W1	W3	3.07439	29.9396	16.507	-2.7462	2.49581e-05	no annotation	PF07734: F-box associated; PF00646: F-box domain	no annotation	no annotation	IPR001810:F-box domain; IPR006527:F-box associated domain, type 1	mRNA
SN.25420	W1	W3	3780.74	528.79	2154.77	2.74994	6.91009e-20	wat1-related protein at5g07050-like	PF00892: EamA-like transporter family	no annotation	at5g07050 nodulin MtN21 /EamA-like transporter family protein	IPR000620:EamA domain	mRNA
TN128152_c2_g12	W1	W3	180.9	32.9068	106.904	2.366	6.15965e-13	4-coumarate-- ligase 1-like; 4-coumarate: ligase	PF00501: AMP-binding enzyme; PF13193: AMP-binding enzyme C-terminal domain	Ubiquinone and other terpenoid-quinone biosynthesis	o24145|4cl1_tobac 4-coumarate--CoA ligase 1 (EC 6.2.1.12) (4CL 1) (4-coumaroyl-CoA synthase 1) - Nicotiana tabacum (Common tobacco) & (at3g21230 : 180.0) The gene encodes a 4-coumarate coenzyme A ligase being able to use sinapate as substrate. The catalytic efficiency was in the following (descending) order: p-coumaric acid, caffeic acid, 5-OH-ferulic acid, ferulic acid and sinapic acid. At4CL5 w…	IPR025110: AMP-binding enzyme C-terminal domain; IPR000873: AMP-dependent synthetase/ligase	mRNA
TN118745_c0_g1	W1	W3	41.2382	5.31787	23.278	2.63301	1.64337e-06	cyclic nucleotide-gated ion channel 1-like isoform x1	PF00520: Ion transport protein	Plant-pathogen interaction	at5g53130 member of Cyclic nucleotide gated channel family	IPR005821: Ion transport domain	mRNA
SN.1051	W1	W3	216.538	0.305818	108.422	6.74488	1.62989e-24	peroxidase 64	PF00141: Peroxidase	Phenylpropanoid biosynthesis	at5g42180 Peroxidase superfamily protein	IPR002016:Haem peroxidase, plant/fungal/bacterial	mRNA
SN.19626	W1	W3	179.346	11.9287	95.6372	3.68235	3.74208e-20	crib domain-containing protein ric4 isoform x1; pentatricopeptide repeat-containing protein at3g23330	PF13041: PPR repeat family; PF01535: PPR repeat; PF00786: P21-Rho-binding domain	no annotation	at3g04750 Tetratricopeptide repeat (TPR)-like superfamily protein	IPR000095:CRIB domain; IPR002885:Pentatricopeptide repeat	mRNA
TN127321_c3_g1	W1	W3	280.804	58.1331	169.468	2.22648	7.14069e-21	ring-h2 zinc finger protein rha4a; ring-h2 zinc finger protein rha4a-like	PF13639: Ring finger domain; PF12678: RING-H2 zinc finger domain	no annotation	at4g24015 RING/U-box superfamily protein	IPR024766: Zinc finger, RING-H2-type; IPR001841: Zinc finger, RING-type	mRNA
gene27062-v1.0-hybrid	W1	W3	3.05792	38.6335	20.8457	-2.81134	0.000197115	ethylene-responsive transcription factor erf019-like	PF00847: AP2 domain	no annotation	at1g22810 encodes a member of the DREB subfamily A-5 of ERF/AP2 transcription factor family. The protein contains one AP2 domain. There are 16 members in this subfamily including RAP2.1, RAP2.9 and RAP2.10.	IPR001471:AP2/ERF domain	mRNA
TN131472_c2_g7	W1	W3	19.1868	253.12	136.153	-3.61575	1.02321e-36	lrr receptor-like serine threonine-protein kinase gso2	PF13855: Leucine rich repeat	no annotation	no annotation	IPR001611: Leucine-rich repeat	mRNA
SN.21848	W1	W3	349.342	30.1544	189.748	3.29677	3.32318e-14	no annotation	PF07172: Glycine rich protein family	no annotation	no annotation	IPR010800:Glycine rich protein	mRNA
SN.22995	W1	W3	3636.26	431.16	2033.71	3.02724	1.9377e-45	abc transporter c family member 8; abc transporter c family member 8-like	PF00005: ABC transporter; PF00664: ABC transporter transmembrane region	no annotation	at3g21250 member of MRP subfamily	IPR003439:ABC transporter-like; IPR011527:ABC transporter type 1, transmembrane domain	mRNA
SN.25535	W1	W3	483.664	55.4917	269.578	3.08155	2.82952e-56	cationic amino acid transporter chloroplastic	PF13906: C-terminus of AA_permease; PF13520: Amino acid permease	no annotation	at3g10600 Encodes a member of the cationic amino acid transporter (CAT) subfamily of amino acid polyamine choline transporters.	IPR002293:Amino acid/polyamine transporter I; IPR029485:Cationic amino acid transporter, C-terminal	mRNA
SN.17969	W1	W3	2150.42	394.763	1272.59	2.35563	1.04001e-12	urea-proton symporter dur3	PF00474: Sodium:solute symporter family	no annotation	at5g45380 DEGRADATION OF UREA 3 (DUR3)	IPR001734:Sodium/solute symporter	mRNA
TN124510_c3_g1	W1	W3	87.0019	7.54073	47.2713	3.22388	3.84279e-11	linoleate 13s-lipoxygenase 3- chloroplastic-like	PF00305: Lipoxygenase; PF01477: PLAT/LH2 domain	Linoleic acid metabolism	at1g17420 Lipoxygenase; at1g72520 PLAT/LH2 domain-containing lipoxygenase family protein; q8h016|lox6_orysa Probable lipoxygenase 6 (EC 1.13.11.12) - Oryza sativa (Rice) & (at1g72520 : 197.0) PLAT/LH2 domain-containing lipoxygenase family protein; q8h016|lox6_orysa Probable lipoxygenase 6 (EC 1.13.11.12) - Oryza sativa (Rice) & (at1g72520 : 211.0) PLAT/LH2 domain-containing lipoxygenase family pr…	IPR013819: Lipoxygenase, C-terminal; IPR001024: PLAT/LH2 domain	mRNA
SN.25985	W1	W3	3.42066	3348.8	1676.11	-9.12256	7.1406e-102	no annotation	PF16113: Enoyl-CoA hydratase/isomerase	Valine, leucine and isoleucine degradation	at5g65940 hydrolyzes beta-hydroxyisobutyryl-CoA	IPR032259:Enoyl-CoA hydratase/isomerase, HIBYL-CoA-H type	mRNA
SN.24774	W1	W3	16.2428	81.0011	48.622	-2.14359	5.37781e-06	no annotation	PF00011: Hsp20/alpha crystallin family	Protein processing in endoplasmic reticulum	p02519|hsp11_soybn 17.3 kDa class I heat shock protein (HSP 17.3) - Glycine max (Soybean) & (at1g53540 : 134.0) HSP20-like chaperones superfamily protein	IPR002068:Alpha crystallin/Hsp20 domain	mRNA
TN110318_c2_g2	W1	W3	1.07175	45.6589	23.3653	-4.24682	4.57412e-10	no annotation	no annotation	no annotation	no annotation	no annotation	mRNA
TN119758_c0_g1	W1	W3	83.7325	9.45552	46.594	2.97934	1.68373e-14	phosphate transporter pho1 homolog 10	PF03105: SPX domain; PF03124: EXS family	no annotation	at1g69480 EXS (ERD1/XPR1/SYG1) family protein	IPR004342: EXS, C-terminal; IPR004331: SPX domain	mRNA
TN125012_c2_g8	W1	W3	47.8635	2.83138	25.3474	3.51243	3.52867e-09	cytochrome p450 cyp72a219-like	PF00067: Cytochrome P450	no annotation	at3g14690 putative cytochrome P450; q05047|c72a1_catro Cytochrome P450 72A1 (EC 1.3.3.9) (CYPLXXII) (Secologanin synthase) (SLS) - Catharanthus roseus (Rosy periwinkle) (Madagascar periwinkle) & (at3g14660 : 218.0) putative cytochrome P450; q05047|c72a1_catro Cytochrome P450 72A1 (EC 1.3.3.9) (CYPLXXII) (Secologanin synthase) (SLS) - Catharanthus roseus (Rosy periwinkle) (Madagascar periwinkle) &…	IPR001128: Cytochrome P450	mRNA
gene04120-v1.0-hybrid	W1	W3	64.3089	2.53888	33.4239	4.08664	2.31468e-13	no annotation	no annotation	no annotation	at1g23390 Kelch repeat-containing F-box family protein	no annotation	mRNA
TN132099_c1_g4	W1	W3	103.549	12.1165	57.8327	2.86742	6.4588e-10	disease resistance protein rga3	no annotation	no annotation	no annotation	no annotation	mRNA
SN.6419	W1	W3	58.1196	4.98231	31.5509	3.16125	3.75656e-09	no annotation	PF14309: Domain of unknown function (DUF4378)	no annotation	no annotation	IPR025486:Domain of unknown function DUF4378	mRNA
SN.2531	W1	W3	41.8828	3.75593	22.8193	3.06692	4.65136e-08	haloacid dehalogenase-like hydrolase domain-containing protein at4g39970	PF13419: Haloacid dehalogenase-like hydrolase	no annotation	at4g39970 Haloacid dehalogenase-like hydrolase (HAD) superfamily protein	IPR023214:HAD-like domain	mRNA
SN.15181	W1	W3	697.582	112.384	404.983	2.50289	6.25599e-11	galactinol synthase 1	PF01501: Glycosyl transferase family 8	Galactose metabolism	at1g60470 galactinol synthase 4 (GolS4)	IPR002495:Glycosyl transferase, family 8	mRNA
TN116547_c0_g1	W1	W3	46.8848	242.59	144.738	-2.31028	2.0377e-17	no annotation	PF00249: Myb-like DNA-binding domain	Plant-pathogen interaction	at3g28910 transcription factor myb homologue	IPR001005: SANT/Myb domain	mRNA
SN.2495	W1	W3	2.82255	31.2481	17.0353	-2.96288	2.07172e-06	no annotation	no annotation	no annotation	no annotation	no annotation	mRNA
SN.20381	W1	W3	37.6751	6.87981	22.2775	2.20557	4.269e-05	probable l-cysteine chloroplastic	PF00266: Aminotransferase class-V; PF00445: Ribonuclease T2 family	no annotation	at5g26600 Pyridoxal phosphate (PLP)-dependent transferases superfamily protein	IPR000192:Aminotransferase class V domain; IPR001568:Ribonuclease T2-like	mRNA
SN.22375	W1	W3	70.9103	4.76261	37.8365	3.56079	2.3185e-13	no annotation	no annotation	no annotation	no annotation	no annotation	mRNA
SN.18018	W1	W3	21.5222	246.206	133.864	-3.40066	2.21067e-29	protein cup-shaped cotyledon 3	PF02365: No apical meristem (NAM) protein	no annotation	at1g76420 Identified in an enhancer trap line	IPR003441:NAC domain	mRNA
TN127739_c1_g1	W1	W3	8.22488	63.764	35.9944	-2.67175	1.94816e-07	cytokinin dehydrogenase 5	PF01565: FAD binding domain; PF09265: Cytokinin dehydrogenase 1, FAD and cytokinin binding	Zeatin biosynthesis	at1g75450 This gene used to be called AtCKX6. It encodes a protein whose sequence is similar to cytokinin oxidase/dehydrogenase, which catalyzes the degradation of cytokinins.	IPR015345: Cytokinin dehydrogenase 1, FAD/cytokinin binding domain; IPR006094: FAD linked oxidase, N-terminal	mRNA
TN114758_c0_g2	W1	W3	143.969	17.6158	80.7922	2.91296	2.10018e-18	peroxidase p7-like	PF00141: Peroxidase	Phenylpropanoid biosynthesis	gnl|cdd|29388 no description available & (at5g05340 : 399.0) Peroxidase superfamily protein	IPR002016: Haem peroxidase, plant/fungal/bacterial	mRNA
SN.10704	W1	W3	2757.84	610.078	1683.96	2.13898	2.35816e-21	ribulose bisphosphate carboxylase oxygenase chloroplastic-like; d-xylose-proton symporter-like chloroplastic	PF00004: ATPase family associated with various cellular activities (AAA); PF00083: Sugar (and other) transporter	no annotation	at2g39730 Rubisco activase, a nuclear-encoded chloroplast protein that consists of two isoforms arising from alternative splicing in most plants. Required for the light activation of rubisco.; "p93431|rca_orysa Ribulose bisphosphate carboxylase/oxygenase activase, chloroplast precursor (RuBisCO activase) (RA) - Oryza sativa (Rice) & (at2g39730 : 624.0) Rubisco activase, a nuclear-encoded chloropl…	IPR003959:ATPase, AAA-type, core; IPR005828:Major facilitator, sugar transporter-like	mRNA
TN125485_c0_g1	W1	W3	207.276	873.748	540.512	-2.05398	1.65875e-32	alpha-xylosidase 1	PF01055: Glycosyl hydrolases family 31; PF13802: Galactose mutarotase-like; PF16863: N-terminal barrel of NtMGAM and CtMGAM, maltase-glucoamylase	no annotation	at1g68560 Encodes a bifunctional alpha-l-arabinofuranosidase/beta-d-xylosidase that belongs to family 3 of glycoside hydrolases.	IPR031727: Galactose mutarotase, N-terminal barrel; IPR000322: Glycoside hydrolase family 31; IPR025887: Glycoside hydrolase family 31, N-terminal domain	mRNA
SN.22590	W1	W3	3909.26	502.214	2205.74	2.91301	1.43603e-41	clustered mitochondria protein homolog	PF15044: Mitochondrial function, CLU-N-term; PF12807: Translation initiation factor eIF3 subunit 135; PF13424: Tetratricopeptide repeat	no annotation	at1g15290 Tetratricopeptide repeat (TPR)-like superfamily protein	IPR028275:Clustered mitochondria protein, N-terminal; IPR033646:CLU central domain	mRNA
SN.10632	W1	W3	48.7705	10.2767	29.5236	2.00575	0.000357635	gibberellin 2-beta-dioxygenase 8	PF03171: 2OG-Fe(II) oxygenase superfamily; PF14226: non-haem dioxygenase in morphine synthesis N-terminal	no annotation	at5g58660 2-oxoglutarate (2OG) and Fe(II)-dependent oxygenase superfamily protein	IPR005123:Oxoglutarate/iron-dependent dioxygenase; IPR026992:Non-haem dioxygenase N-terminal domain	mRNA
SN.15059	W1	W3	286.678	2.82205	144.75	6.02357	1.57483e-36	mlp-like protein 28	PF00407: Pathogenesis-related protein Bet v I family	no annotation	at1g70840 MLP-like protein 31 (MLP31)	IPR000916:Bet v I/Major latex protein	mRNA
TN133340_c10_g4	W1	W3	6.58048	61.0119	33.7962	-2.92946	2.92635e-09	no annotation	no annotation	no annotation	no annotation	no annotation	mRNA
TN121495_c0_g1	W1	W3	20.0098	111.744	65.8767	-2.33038	2.61241e-08	probable xyloglucan endotransglucosylase hydrolase protein 33	PF00722: Glycosyl hydrolases family 16; PF06955: Xyloglucan endo-transglycosylase (XET) C-terminus	no annotation	at1g10550 Encodes a membrane-localized protein that is predicted to function during cell wall modification.Overexpression of XTH33 results in abnormal cell morphology. It's expression is under epigenetic control by ATX1.	IPR000757: Glycoside hydrolase family 16; IPR010713: Xyloglucan endo-transglycosylase, C-terminal	mRNA
SN.26473	W1	W3	108.848	16.7827	62.8153	2.44368	2.65413e-06	no annotation	no annotation	no annotation	no annotation	no annotation	lncRNA
SN.14670	W1	W3	230.271	42.4129	136.342	2.29261	5.86225e-08	no annotation	PF05368: NmrA-like family	no annotation	p52579|ifrh_tobac Isoflavone reductase homolog A622 (EC 1.3.1.-) - Nicotiana tabacum (Common tobacco) & (at4g39230 : 201.0) encodes a protein whose sequence is similar to phenylcoumaran benzylic ether reductase (PCBER), which catalyzes NADPH-dependent reduction of 8-5 linked lignans such as dehydrodiconiferyl alcohol to give isodihydrodehydrodiconiferyl alcohol.; "p52579|ifrh_tobac Isoflavone red…	IPR008030:NmrA-like domain	mRNA
TN130293_c0_g6	W1	W3	168.689	36.411	102.55	2.13724	7.68066e-12	probable trehalose-phosphate phosphatase c	PF02358: Trehalose-phosphatase	Starch and sucrose metabolism	at1g35910 Haloacid dehalogenase-like hydrolase (HAD) superfamily protein; at5g51460 homologous to the C-terminal part of microbial trehalose-6-phosphate phosphatases	IPR003337: Trehalose-phosphatase	mRNA
SN.23474	W1	W3	67.983	29053.6	14560.8	-6.90042	3.49261e-24	exopolygalacturonase-like	PF00295: Glycosyl hydrolases family 28	no annotation	at3g07820 Pectin lyase-like superfamily protein; q40312|pglr_medsa Polygalacturonase precursor (EC 3.2.1.15) (PG) (Pectinase) - Medicago sativa (Alfalfa) & (at3g07820 : 380.0) Pectin lyase-like superfamily protein; q40312|pglr_medsa Polygalacturonase precursor (EC 3.2.1.15) (PG) (Pectinase) - Medicago sativa (Alfalfa) & (at3g07840 : 323.0) Pectin lyase-like superfamily protein	IPR000743:Glycoside hydrolase, family 28	mRNA
SN.20534	W1	W3	509.326	2219.43	1364.38	-2.05037	1.95862e-10	cationic peroxidase 1-like	PF00141: Peroxidase	Phenylpropanoid biosynthesis	p22195|per1_arahy Cationic peroxidase 1 precursor (EC 1.11.1.7) (PNPC1) - Arachis hypogaea (Peanut) & (gnl|cdd|29388 : 429.0) no description available & (at5g05340 : 354.0) Peroxidase superfamily protein; p22195|per1_arahy Cationic peroxidase 1 precursor (EC 1.11.1.7) (PNPC1) - Arachis hypogaea (Peanut) & (gnl|cdd|29388 : 438.0) no description available & (at5g05340 : 362.0) Peroxidase superfamil…	IPR002016:Haem peroxidase, plant/fungal/bacterial	mRNA
SN.27271	W1	W3	88.114	19.148	53.631	2.10299	6.49093e-09	uncharacterized protein tcm_042769	no annotation	no annotation	at3g55420 unknown protein	no annotation	mRNA
SN.27701	W1	W3	120.902	3.12475	62.0136	4.59898	2.0911e-16	leucine-rich repeat receptor-like protein kinase tdr	PF13855: Leucine rich repeat; PF08263: Leucine rich repeat N-terminal domain; PF00069: Protein kinase domain; PF00560: Leucine Rich Repeat	no annotation	at5g61480 PHLOEM INTERCALATED WITH XYLEM (PXY)	IPR000719:Protein kinase domain; IPR001611:Leucine-rich repeat; IPR013210:Leucine-rich repeat-containing N-terminal, plant-type	mRNA
SN.21301	W1	W3	0	42.9515	21.4757	-4.93227	3.06454e-10	no annotation	no annotation	no annotation	no annotation	no annotation	mRNA
TN128780_c0_g2	W1	W3	26.3413	186.975	106.658	-2.6055	4.73568e-08	probable xyloglucan endotransglucosylase hydrolase protein 23	PF00722: Glycosyl hydrolases family 16; PF06955: Xyloglucan endo-transglycosylase (XET) C-terminus	Plant hormone signal transduction	at4g25810 xyloglucan endotransglycosylase-related protein (XTR6); at5g57560 Encodes a cell wall-modifying enzyme, rapidly upregulated in response to environmental stimuli	IPR000757: Glycoside hydrolase family 16; IPR010713: Xyloglucan endo-transglycosylase, C-terminal	mRNA
SN.3940	W1	W3	3864.26	683.903	2274.08	2.46114	4.32263e-32	subtilisin-like protease	PF02225: PA domain; PF05922: Peptidase inhibitor I9; PF00082: Subtilase family	no annotation	at4g34980 Serine protease similar to subtilisin.	IPR000209:Peptidase S8/S53 domain; IPR003137:PA domain; IPR010259:Peptidase S8 propeptide/proteinase inhibitor I9	mRNA
gene25985-v1.0-hybrid	W1	W3	43.6276	3.18648	23.4071	3.16593	1.06786e-06	transcription factor tcp14-like	PF03634: TCP family transcription factor	no annotation	at3g47620 Encodes a transcription factor AtTCP14 that regulates seed germination. AtTCP14 shows elevated expression level just prior to germination. AtTCP14 is predominantly expressed in the vascular tissue of the embryo, and affects gene expression in radicles in a non-cell-autonomous manner.	IPR005333:Transcription factor, TCP	mRNA
SN.14758	W1	W3	33.9097	165.617	99.7635	-2.15683	1.86352e-07	no annotation	no annotation	no annotation	no annotation	no annotation	mRNA
SN.24649	W1	W3	34.1526	3.44302	18.7978	2.85611	2.34183e-06	tetraketide alpha-pyrone reductase 1	PF01073: 3-beta hydroxysteroid dehydrogenase/isomerase family	no annotation	at5g14700 NAD(P)-binding Rossmann-fold superfamily protein	IPR002225:3-beta hydroxysteroid dehydrogenase/isomerase	mRNA
SN.12241	W1	W3	1103.25	149.202	626.227	2.8066	4.2849e-23	protein argonaute 16	PF08699: Argonaute linker 1 domain; PF16488: Argonaute linker 2 domain; PF02170: PAZ domain; PF16486: N-terminal domain of argonaute; PF02171: Piwi domain	no annotation	at5g21150 AGO9-dependent sRNA silencing is crucial to specify cell fate in the Arabidopsis ovule. AGO9 is expressed in reproductive companion cells but not in the associated male or female gametes or their precursors. Therefore, AGO9 acts non-cell autonomously to silencing the activity of TEs activity in the female gametophyte.	IPR003100:PAZ domain; IPR003165:Piwi domain; IPR014811:Argonaute, linker 1 domain; IPR032472:Argonaute linker 2 domain; IPR032474:Protein argonaute, N-terminal	mRNA
TN132805_c1_g4	W1	W3	17.3806	244.632	131.006	-3.70068	1.12278e-37	lrr receptor-like serine threonine-protein kinase gso2	PF13855: Leucine rich repeat	no annotation	at3g53240 receptor like protein 45 (RLP45)	IPR001611: Leucine-rich repeat	mRNA
SN.4443	W1	W3	414.782	83.6092	249.196	2.24273	1.73681e-14	no annotation	PF00931: NB-ARC domain; PF13855: Leucine rich repeat	Plant-pathogen interaction	at3g07040 Contains an N-terminal tripartite nucleotide binding site and a C-terminal tandem array of leucine-rich repeats. Confers resistance to Pseudomonas syringae strains that carry the avirulence genes avrB and avrRpm1.	IPR001611:Leucine-rich repeat; IPR002182:NB-ARC	mRNA
SN.22438	W1	W3	490.478	55.1787	272.829	3.07633	1.26307e-32	protein trichome birefringence-like 43	PF13839: GDSL/SGNH-like Acyl-Esterase family found in Pmr5 and Cas1p; PF14416: PMR5 N terminal Domain	no annotation	at2g30900 Encodes a member of the TBL (TRICHOME BIREFRINGENCE-LIKE) gene family containing a plant-specific DUF231 (domain of unknown function) domain. TBL gene family has 46 members, two of which (TBR/AT5G06700 and TBL3/AT5G01360) have been shown to be involved in the synthesis and deposition of secondary wall cellulose, presumably by influencing the esterification state of pectic polymers. A no…	IPR025846:PMR5 N-terminal domain; IPR026057:PC-Esterase	mRNA
TN77971_c0_g1	W1	W3	1079.63	71.6399	575.636	2.40941	0.00826857	pathogenesis-related protein 1-like	PF00188: Cysteine-rich secretory protein family	MAPK signaling pathway - plant	at4g33720 CAP (Cysteine-rich secretory proteins, Antigen 5, and Pathogenesis-related 1 protein) superfamily protein	IPR014044: CAP domain	mRNA
SN.12544	W1	W3	3.48512	42.7481	23.1166	-3.16638	3.5323e-08	no annotation	no annotation	no annotation	no annotation	no annotation	lncRNA
SN.14425	W1	W3	200.061	17.698	108.88	3.38819	1.93304e-29	e3 ubiquitin-protein ligase orthrus 2-like	PF13445: RING-type zinc-finger; PF00097: Zinc finger, C3HC4 type (RING finger); PF02182: SAD/SRA domain	no annotation	at1g57820 Encodes a 645-amino acid methylcytosine-binding protein with a PHD domain, two RING finger domains, and an SRA domain that is involved in centromere heterochromatinization. This protein functions as an E3 ubiquitin ligase in vitro. The protein has been shown to bind to methylated cytosines of CG, CNG and CNN motifs via its SRA domain but has a preference for the former. It plays a role …	IPR003105:SRA-YDG; IPR018957:Zinc finger, C3HC4 RING-type; IPR027370:RING-type zinc-finger, LisH dimerisation motif	mRNA
SN.1436	W1	W3	2900.43	560.892	1730.66	2.33437	1.45378e-28	gdsl esterase lipase at2g23540	PF00657: GDSL-like Lipase/Acylhydrolase	no annotation	at2g23540 GDSL-like Lipase/Acylhydrolase superfamily protein	IPR001087:GDSL lipase/esterase	mRNA
TN120806_c0_g4	W1	W3	41.0674	6.20247	23.6349	2.35215	0.000148894	no annotation	PF00917: MATH domain	no annotation	at3g17380 TRAF-like family protein	IPR002083: MATH/TRAF domain	mRNA
TN121055_c0_g1	W1	W3	70.1443	0.957399	35.5508	4.76018	5.05975e-12	uncharacterized membrane protein at1g06890; uncharacterized membrane protein at1g06890-like	PF03151: Triose-phosphate Transporter family	no annotation	at2g28315 Nucleotide/sugar transporter family protein	IPR004853: Sugar phosphate transporter domain	mRNA
SN.13223	W1	W3	228.615	35.6982	132.157	2.5429	3.21234e-11	no annotation	no annotation	no annotation	no annotation	no annotation	mRNA
TN120927_c0_g1	W1	W3	128.132	639.975	384.054	-2.2202	5.4916e-10	no annotation	PF05910: Plant protein of unknown function (DUF868)	no annotation	gnl|cdd|69434 no description available & (at4g12690 : 231.0) Plant protein of unknown function (DUF868)	IPR008586: Protein of unknown function DUF868, plant	mRNA
TN118901_c1_g4	W1	W3	20.5509	125.963	73.2568	-2.38665	2.06052e-06	no annotation	PF15612: WSTF, HB1, Itc1p, MBD9 motif 1	no annotation	at5g38690 Zinc-finger domain of monoamine-oxidase A repressor R1 protein	IPR028942: WHIM1 domain	mRNA
SN.19611	W1	W3	2.06259	139.398	70.7301	-5.26543	1.05763e-21	aspartic proteinase-like protein 2	PF14543: Xylanase inhibitor N-terminal; PF14541: Xylanase inhibitor C-terminal	no annotation	at3g02740 Eukaryotic aspartyl protease family protein	IPR032799:Xylanase inhibitor, C-terminal; IPR032861:Xylanase inhibitor, N-terminal	mRNA
SN.18223	W1	W3	25.5274	2.81184	14.1696	2.41815	0.00200078	no annotation	PF00249: Myb-like DNA-binding domain	no annotation	at1g26780 Encodes LOF1 (LATERAL ORGAN FUSION1), a MYB-domain transcription factor expressed in organ boundaries. Functions in boundary specification, meristem initiation and maintenance, and organ patterning. Also see LOF2 (At1g69560).	IPR001005:SANT/Myb domain	mRNA
SN.5637	W1	W3	130.466	11.1972	70.8315	3.19068	9.8408e-10	chloroplast stem-loop binding protein of 41 kda chloroplastic	PF01370: NAD dependent epimerase/dehydratase family	no annotation	at3g63140 Encodes a protein with ribonuclease activity that is involved in plastid rRNA maturation.	IPR001509:NAD-dependent epimerase/dehydratase	mRNA
TN127975_c0_g2	W1	W3	401.794	20.8929	211.344	4.07946	1.78463e-32	auxin-responsive protein iaa29; probable lrr receptor-like serine threonine-protein kinase at1g56140	PF02309: AUX/IAA family	Plant hormone signal transduction	at4g32280 Auxin inducible protein.	IPR033389: AUX/IAA domain	mRNA	AUX/IAA
TN111525_c0_g1	W1	W3	51.0296	0.611635	25.8206	4.65896	6.25189e-11	no annotation	no annotation	no annotation	no annotation	no annotation	mRNA
SN.17698	W1	W3	6436.54	33479.6	19958.1	-2.32942	6.4136e-21	pectin acetylesterase 8-like	PF03283: Pectinacetylesterase	no annotation	gnl|cdd|66926 no description available & (at4g19420 : 550.0) Pectinacetylesterase family protein	IPR004963:Pectinacetylesterase/NOTUM	mRNA
gene00290-v1.0-hybrid	W1	W3	232.366	23.7305	128.048	3.12548	1.01556e-16	no annotation	PF15699: NPR1 interacting	no annotation	no annotation	IPR031425:NPR1/NH1-interacting protein	mRNA
SN.367	W1	W3	289.301	52.793	171.047	2.31596	1.27832e-08	cytochrome p450 734a1	PF00067: Cytochrome P450	Brassinosteroid biosynthesis	at2g26710 Encodes a member of the cytochrome p450 family that serves as a control point between multiple photoreceptor systems and brassinosteroid signal transduction. Involved in brassinolide metabolism. Mediates response to a variety of light signals including hypocotyl elongation and cotyledon expansion.	IPR001128:Cytochrome P450	mRNA
TN130553_c1_g1	W1	W3	24.9099	385.146	205.028	-3.75104	1.41352e-23	transcription factor bhlh62	PF00010: Helix-loop-helix DNA-binding domain	no annotation	at3g07340 basic helix-loop-helix (bHLH) DNA-binding superfamily protein	IPR011598: Myc-type, basic helix-loop-helix (bHLH) domain	mRNA
TN111819_c0_g1	W1	W3	1.0118	185.871	93.4412	-6.18661	2.88284e-26	no annotation	no annotation	no annotation	no annotation	no annotation	mRNA
SN.6060	W1	W3	36.8371	181.806	109.322	-2.22339	1.52848e-11	no annotation	no annotation	no annotation	no annotation	no annotation	mRNA
TN72670_c0_g1	W1	W3	0.704511	108.361	54.5326	-5.72499	7.68328e-20	no annotation	no annotation	no annotation	no annotation	no annotation	lncRNA
TN131394_c4_g1	W1	W3	13.8625	75.6245	44.7435	-2.10262	0.00108156	no annotation	no annotation	no annotation	no annotation	no annotation	lncRNA
SN.5441	W1	W3	4016.49	270.741	2143.62	3.75471	1.63272e-32	cellulose synthase a catalytic subunit 4	PF03552: Cellulose synthase; PF14569: Zinc-binding RING-finger	no annotation	at5g44030 Encodes a cellulose synthase involved in secondary cell wall biosynthesis. Confers resistance towards bacterial and fungal pathogens, independent of salicylic acid, ethylene and jasmonate signaling.; "gnl|cdd|67186 no description available & (at5g44030 : 714.0) Encodes a cellulose synthase involved in secondary cell wall biosynthesis. Confers resistance towards bacterial and fungal path…	IPR005150:Cellulose synthase; IPR027934:Cellulose synthase, RING-type zinc finger	mRNA
TN126059_c3_g5	W1	W3	10.4957	100.74	55.6176	-3.05854	6.70826e-13	7-deoxyloganetin glucosyltransferase-like	no annotation	no annotation	at1g22360 UDP-glucosyl transferase 85A2 (UGT85A2)	no annotation	mRNA
TN88458_c0_g1	W1	W3	159.313	11.0081	85.1606	3.58754	2.54933e-16	no annotation	no annotation	no annotation	no annotation	no annotation	mRNA
SN.24559	W1	W3	622.096	7445.69	4033.89	-3.53719	1.84496e-79	probable receptor-like protein kinase at5g15080 isoform x1	PF00046: Homeobox domain; PF07714: Protein tyrosine kinase; PF02183: Homeobox associated leucine zipper	no annotation	at5g15080 Protein kinase superfamily protein	IPR001245:Serine-threonine/tyrosine-protein kinase catalytic domain; IPR001356:Homeobox domain; IPR003106:Leucine zipper, homeobox-associated	mRNA
SN.10015	W1	W3	2.12704	39.9913	21.0591	-3.48636	1.2925e-07	no annotation	no annotation	no annotation	no annotation	no annotation	mRNA
TN124723_c0_g3	W1	W3	265.698	33.2041	149.451	2.86853	5.05072e-16	isoflavone reductase-like protein	PF05368: NmrA-like family	no annotation	at1g75280 isoflavone reductase, putative, identical to SP:P52577 Isoflavone reductase homolog P3 (EC 1.3.1.-) {Arabidopsis thaliana}; at4g39230 encodes a protein whose sequence is similar to phenylcoumaran benzylic ether reductase (PCBER), which catalyzes NADPH-dependent reduction of 8-5' linked lignans such as dehydrodiconiferyl alcohol to give isodihydrodehydrodiconiferyl alcohol.	IPR008030: NmrA-like domain	mRNA
TN126037_c0_g1	W1	W3	95.6747	9.09731	52.386	3.08556	8.0925e-10	cystinosin homolog	PF04193: PQ loop repeat	no annotation	at5g40670 PQ-loop repeat family protein / transmembrane family protein	IPR006603: PQ-loop repeat	mRNA
TN130988_c0_g1	W1	W3	107.029	8.40267	57.716	3.32988	3.08515e-11	photosystem i reaction center subunit chloroplastic-like	PF02531: PsaD	Photosynthesis	p32869|psad_cucsa Photosystem I reaction center subunit II, chloroplast precursor (Photosystem I 20 kDa subunit) (PSI-D) (PS I subunit 5) - Cucumis sativus (Cucumber) & (at1g03130 : 270.0) Encodes a protein predicted by sequence similarity with spinach PsaD to be photosystem I reaction center subunit II (PsaD2)	IPR003685: Photosystem I PsaD	mRNA
SN.2271	W1	W3	1464.5	356.288	910.392	2.01271	3.83644e-25	probable cinnamyl alcohol dehydrogenase 9; probable mannitol dehydrogenase	PF08240: Alcohol dehydrogenase GroES-like domain; PF00107: Zinc-binding dehydrogenase	Phenylpropanoid biosynthesis	at4g39330 cinnamyl alcohol dehydrogenase 9 (CAD9)	IPR013149:Alcohol dehydrogenase, C-terminal; IPR013154:Alcohol dehydrogenase, N-terminal	mRNA
SN.15490	W1	W3	1378.06	82.9821	730.521	3.95539	2.73376e-51	no annotation	PF14547: Hydrophobic seed protein	no annotation	at1g62500 Bifunctional inhibitor/lipid-transfer protein/seed storage 2S albumin superfamily protein	IPR027923:Hydrophobic seed protein	mRNA
TN112317_c0_g1	W1	W3	168.967	13.8763	91.4217	3.45082	4.13075e-23	auxin-responsive protein iaa13-like	no annotation	no annotation	no annotation	no annotation	mRNA	AUX/IAA
SN.19531	W1	W3	98.2276	17.14	57.6838	2.30277	3.9589e-06	uncharacterized protein loc105642587	no annotation	no annotation	at4g13030 P-loop containing nucleoside triphosphate hydrolases superfamily protein	no annotation	mRNA
TN129018_c0_g1	W1	W3	571.102	87.6455	329.374	2.31532	0.000326781	no annotation	PF00931: NB-ARC domain	no annotation	at3g14470 NB-ARC domain-containing disease resistance protein	IPR002182: NB-ARC	mRNA
SN.22867	W1	W3	607.075	74.6842	340.879	2.96436	2.81584e-36	auxin-responsive protein iaa27-like	PF02309: AUX/IAA family	Plant hormone signal transduction	at4g29080 phytochrome-associated protein 2 (PAP2)	IPR033389:AUX/IAA domain	mRNA	AUX/IAA
SN.1314	W1	W3	18.3099	130.993	74.6513	-2.64882	1.36892e-09	no annotation	no annotation	no annotation	no annotation	no annotation	lncRNA
TN120244_c0_g2	W1	W3	1187.09	72.6703	629.881	3.90126	8.05131e-39	bidirectional sugar transporter nec1-like; bidirectional sugar transporter sweet14-like	PF03083: Sugar efflux transporter for intercellular exchange	no annotation	at5g13170 senescence-associated gene 29 (SAG29); at5g23660 homolog of the Medicago nodulin MTN3; at5g50790 Nodulin MtN3 family protein	IPR004316: SWEET sugar transporter	mRNA
SN.6207	W1	W3	1241.52	64.6258	653.071	4.14919	6.9074e-52	gibberellin 3-beta-dioxygenase 1-like	PF03171: 2OG-Fe(II) oxygenase superfamily; PF14226: non-haem dioxygenase in morphine synthesis N-terminal	Diterpenoid biosynthesis	at1g15550 Involved in later steps of the gibberellic acid biosynthetic pathway. Activated by AGAMOUS in a cal-1, ap1-1 background. Deletion of 208 bp from -1016 to -809 (&#916; "gnl|cdd|35365 no description available & (at1g15550 : 143.0) Involved in later steps of the gibberellic acid biosynthetic pathway. Activated by AGAMOUS in a cal-1, ap1-1 background. Deletion of 208 bp from -1016 to -809 (…	IPR005123:Oxoglutarate/iron-dependent dioxygenase; IPR026992:Non-haem dioxygenase N-terminal domain	mRNA
gene21464-v1.0-hybrid	W1	W3	832.411	130.114	481.262	2.04301	0.0112794	probable carboxylesterase 15	PF07859: alpha/beta hydrolase fold	no annotation	gnl|cdd|36728 no description available & (gnl|cdd|87389 : 186.0) no description available & (at1g68620 : 179.0) alpha/beta-Hydrolases superfamily protein	IPR013094:Alpha/beta hydrolase fold-3	mRNA
SN.4334	W1	W3	5.98686	58.9215	32.4542	-2.98536	9.13839e-09	no annotation	no annotation	no annotation	no annotation	no annotation	mRNA
SN.13911	W1	W3	798.268	7691.21	4244.74	-2.87673	7.93011e-07	mal d	PF00407: Pathogenesis-related protein Bet v I family	no annotation	no annotation	IPR000916:Bet v I/Major latex protein	mRNA
SN.12589	W1	W3	321.776	8.34008	165.058	3.93086	2.59243e-07	uncharacterized protein loc101315429 isoform x3	PF13499: EF-hand domain pair	no annotation	at4g13440 Calcium-binding EF-hand family protein	IPR002048:EF-hand domain	mRNA
TN118686_c2_g10	W1	W3	49.1692	0.322245	24.7457	4.96372	7.55308e-12	no annotation	PF00931: NB-ARC domain	no annotation	gnl|cdd|39857 no description available & (at3g14470 : 103.0) NB-ARC domain-containing disease resistance protein	IPR002182: NB-ARC	mRNA
TN109557_c1_g1	W1	W3	97.3582	13.0361	55.1971	2.62193	4.85864e-07	no annotation	PF00023: Ankyrin repeat; PF12796: Ankyrin repeats (3 copies); PF13637: Ankyrin repeats (many copies)	no annotation	at4g03460 Ankyrin repeat family protein	IPR002110: Ankyrin repeat; IPR020683: Ankyrin repeat-containing domain	mRNA
TN121559_c2_g1	W1	W3	149.633	14.3095	81.9714	3.13988	2.81126e-12	no annotation	no annotation	no annotation	no annotation	no annotation	mRNA
SN.14349	W1	W3	79.94	361.257	220.598	-2.11536	5.36133e-13	no annotation	no annotation	no annotation	at5g14090 unknown protein	no annotation	mRNA
SN.11723	W1	W3	2053.54	87.0451	1070.29	4.34695	4.66262e-33	no annotation	PF14576: Sieve element occlusion N-terminus; PF14577: Sieve element occlusion C-terminus	no annotation	at3g01680 CONTAINS InterPro DOMAIN/s: Mediator complex subunit Med28 (InterPro:IPR021640)	IPR027942:Sieve element occlusion, N-terminal; IPR027944:Sieve element occlusion, C-terminal	mRNA
TN131486_c2_g1	W1	W3	180.541	38.4546	109.498	2.12245	2.23036e-08	probable aquaporin nip5-1	PF00230: Major intrinsic protein	no annotation	at4g10380 Boric acid channel. Essential for efficient boron uptake and plant development under boron limitation. Also functions in arsenite transport and tolerance. Localized preferentially in outer membrane domains of root cells.	IPR000425: Major intrinsic protein	mRNA
SN.326	W1	W3	2.03712	25.5024	13.7698	-2.77086	0.000268036	no annotation	PF02469: Fasciclin domain	no annotation	at1g03870 fasciclin-like arabinogalactan-protein 9 (Fla9)	IPR000782:FAS1 domain	mRNA
TN89308_c0_g1	W1	W3	90.6246	372.691	231.658	-2.00346	8.26156e-18	9-cis-epoxycarotenoid dioxygenase chloroplastic-like	PF03055: Retinal pigment epithelial membrane protein	Carotenoid biosynthesis	at3g14440 Encodes 9-<i>cis</i>-epoxycarotenoid dioxygenase, a key enzyme in the biosynthesis of abscisic acid. Regulated in response to drought and salinity. Expressed in roots, flowers and seeds. Localized to the chloroplast stroma and thylakoid membrane.	IPR004294: Carotenoid oxygenase	mRNA
TN119417_c3_g1	W1	W3	119.39	1164.43	641.91	-2.85494	2.53589e-06	21 kda protein; cyclin-dependent kinase c-2-like	PF00069: Protein kinase domain; PF04043: Plant invertase/pectin methylesterase inhibitor	no annotation	at5g10270 Encodes CDKC; at5g62360 Plant invertase/pectin methylesterase inhibitor superfamily protein	IPR006501: Pectinesterase inhibitor domain; IPR000719: Protein kinase domain	mRNA
SN.1746	W1	W3	148.229	26.414	87.3214	2.22789	5.88477e-05	peroxidase 51-like	PF00141: Peroxidase	Phenylpropanoid biosynthesis	at3g49960 Peroxidase superfamily protein	IPR002016:Haem peroxidase, plant/fungal/bacterial	mRNA
SN.1059	W1	W3	160.104	25.2245	92.664	2.59002	2.139e-19	gdsl esterase lipase exl3-like	PF00657: GDSL-like Lipase/Acylhydrolase	no annotation	gnl|cdd|58514 no description available & (at3g14820 : 261.0) GDSL-like Lipase/Acylhydrolase superfamily protein; gnl|cdd|58514 no description available & (at3g14820 : 277.0) GDSL-like Lipase/Acylhydrolase superfamily protein; gnl|cdd|58514 no description available & (at3g14820 : 296.0) GDSL-like Lipase/Acylhydrolase superfamily protein; gnl|cdd|58514 no description available & (at5g42170 : 190.0)…	IPR001087:GDSL lipase/esterase	mRNA
TN126203_c0_g1	W1	W3	218.577	17.0535	117.815	3.55034	2.91268e-29	probable leucine-rich repeat receptor-like serine threonine-protein kinase at3g14840	PF11721: Di-glucose binding within endoplasmic reticulum	no annotation	at1g53420 Leucine-rich repeat transmembrane protein kinase; at3g14840 Leucine-rich repeat transmembrane protein kinase	IPR021720: Malectin	mRNA
SN.14341	W1	W3	0	86.4495	43.2247	-5.97604	8.37957e-17	no annotation	no annotation	no annotation	no annotation	no annotation	mRNA
TN131116_c0_g1	W1	W3	0	64.0613	32.0306	-5.67193	6.37876e-15	no annotation	no annotation	no annotation	no annotation	no annotation	lncRNA
TN120233_c1_g1	W1	W3	32.5771	275.474	154.026	-2.97127	5.57638e-21	no annotation	PF04720: PDDEXK-like family of unknown function	no annotation	gnl|cdd|68298 no description available & (at1g77160 : 128.0) Protein of unknown function (DUF506) ; gnl|cdd|68298 no description available & (at1g77160 : 139.0) Protein of unknown function (DUF506)	IPR006502: Protein of unknown function PDDEXK-like	mRNA
SN.14733	W1	W3	29.843	0.611635	15.2273	4.06949	2.51611e-08	exopolygalacturonase-like	PF00295: Glycosyl hydrolases family 28; PF00170: bZIP transcription factor	no annotation	gnl|cdd|84675 no description available & (at1g78400 : 190.0) Pectin lyase-like superfamily protein	IPR000743:Glycoside hydrolase, family 28; IPR004827:Basic-leucine zipper domain	mRNA
SN.21035	W1	W3	324.201	73.1662	198.684	2.07808	2.20759e-11	stress response protein nst1	PF13837: Myb/SANT-like DNA-binding domain	no annotation	at3g10040 sequence-specific DNA binding transcription factors	no annotation	mRNA
TN112744_c0_g1	W1	W3	72.1514	6.82431	39.4878	2.99833	1.20737e-07	uncharacterized protein loc101293189	no annotation	no annotation	at2g03420 unknown protein	no annotation	mRNA
TN119702_c0_g1	W1	W3	295.029	22.7739	158.901	3.47882	7.20761e-18	fructose-bisphosphate aldolase chloroplastic	PF00274: Fructose-bisphosphate aldolase class-I	Glycolysis / Gluconeogenesis	at4g38970 Protein is tyrosine-phosphorylated and its phosphorylation state is modulated in response to ABA in Arabidopsis thaliana seeds.; q40677|alfc_orysa Fructose-bisphosphate aldolase, chloroplast precursor (EC 4.1.2.13) (ALDP) - Oryza sativa (Rice) & (at2g21330 : 595.0) fructose-bisphosphate aldolase 1 (FBA1); q40677|alfc_orysa Fructose-bisphosphate aldolase, chloroplast precursor (EC 4.1.2.…	IPR000741: Fructose-bisphosphate aldolase, class-I	mRNA
gene15268-v1.0-hybrid	W1	W3	383.497	23.5773	203.537	3.90703	1.67848e-43	fasciclin-like arabinogalactan protein 1	PF02469: Fasciclin domain	no annotation	at5g55730 fasciclin-like arabinogalactan-protein 1 (Fla1)	IPR000782:FAS1 domain	mRNA
SN.23610	W1	W3	14115.6	1686.18	7900.88	2.8205	4.82643e-09	chlorophyll a-b binding protein of lhcii type 1-like	PF00504: Chlorophyll A-B binding protein	Photosynthesis - antenna proteins	p12333|cb2a_spiol Chlorophyll a-b binding protein, chloroplast precursor (LHCII type I CAB) (LHCP) - Spinacia oleracea (Spinach) & (at1g29920 : 365.0) Encodes lhcb1.1 a component of the LHCIIb light harvesting complex associated with photosystem II.; "p12333|cb2a_spiol Chlorophyll a-b binding protein, chloroplast precursor (LHCII type I CAB) (LHCP) - Spinacia oleracea (Spinach) & (at1g29930 : 205…	IPR022796:Chlorophyll A-B binding protein	mRNA
SN.17280	W1	W3	191.406	28.5636	109.985	2.66302	2.46437e-20	protein yls9	PF03168: Late embryogenesis abundant protein	no annotation	at1g54540 Late embryogenesis abundant (LEA) hydroxyproline-rich glycoprotein family	IPR004864:Late embryogenesis abundant protein, LEA-14	mRNA
SN.22242	W1	W3	130.422	725.821	428.122	-2.42922	2.34434e-25	no annotation	PF00847: AP2 domain	no annotation	at2g20880 Integrase-type DNA-binding superfamily protein	IPR001471:AP2/ERF domain	mRNA
SN.14606	W1	W3	6128.2	444.495	3286.35	3.34859	3.34498e-09	ribulose- -bisphosphate carboxylase oxygenase small subunit	PF00101: Ribulose bisphosphate carboxylase, small chain; PF12338: Ribulose-1,5-bisphosphate carboxylase small subunit	Glyoxylate and dicarboxylate metabolism	p16032|rbs1_mescr Ribulose bisphosphate carboxylase small chain 1, chloroplast precursor (EC 4.1.1.39) (RuBisCO small subunit 1) - Mesembryanthemum crystallinum (Common ice plant) & (at1g67090 : 290.0) ribulose bisphosphate carboxylase small chain 1A (RBCS1A)	IPR000894:Ribulose bisphosphate carboxylase small chain, domain; IPR024680:Ribulose-1,5-bisphosphate carboxylase small subunit, N-terminal	mRNA
TN125099_c0_g1	W1	W3	60.1792	258.371	159.275	-2.06837	7.02706e-22	endo- -beta-glucanase 2	PF03639: Glycosyl hydrolase family 81	no annotation	at5g15870 glycosyl hydrolase family 81 protein	IPR005200: Endo-1,3(4)-beta-glucanase	mRNA
TN115996_c0_g1	W1	W3	47.8351	8.52787	28.1815	2.31031	4.79397e-07	no annotation	no annotation	no annotation	no annotation	no annotation	mRNA
TN127619_c1_g3	W1	W3	514.846	95.0563	304.951	2.37906	1.18303e-19	4-coumarate-- ligase 1-like; 4-coumarate: ligase	PF00501: AMP-binding enzyme	Ubiquinone and other terpenoid-quinone biosynthesis	o24146|4cl2_tobac 4-coumarate--CoA ligase 2 (EC 6.2.1.12) (4CL 2) (4-coumaroyl-CoA synthase 2) - Nicotiana tabacum (Common tobacco) & (at1g51680 : 244.0) encodes an isoform of 4-coumarate:CoA ligase (4CL), which is involved in the last step of the general phenylpropanoid pathway. In addition to 4-coumarate, it also converts ferulate. The catalytic efficiency was in the following (descending) orde…	IPR000873: AMP-dependent synthetase/ligase	mRNA
TN129948_c2_g1	W1	W3	172.677	13.9895	93.3332	3.36026	6.90767e-14	phosphate transporter pho1	PF03124: EXS family	no annotation	at3g23430 mutant is deficient in the transfer of phosphate from root epidermal and cortical cells to the xylem. encodes protein with the mainly hydrophilic N-terminal and the C-terminal containing 6 potential membrane-spanning domains.	IPR004342: EXS, C-terminal	mRNA
SN.5695	W1	W3	52.3801	624.017	338.199	-3.47918	4.3427e-38	no annotation	no annotation	no annotation	no annotation	no annotation	mRNA
SN.15839	W1	W3	40.6506	203.501	122.076	-2.25194	5.83863e-14	uncharacterized protein loc101296490	PF03168: Late embryogenesis abundant protein	no annotation	at2g46150 Late embryogenesis abundant (LEA) hydroxyproline-rich glycoprotein family	IPR004864:Late embryogenesis abundant protein, LEA-14	mRNA
TN127857_c2_g4	W1	W3	33.9802	199.486	116.733	-2.46248	1.36133e-14	no annotation	no annotation	no annotation	no annotation	no annotation	mRNA
TN120939_c2_g1	W1	W3	1540.27	212.2	876.233	2.82484	1.12968e-52	pollen ole e 1 allergen and extensin family	PF01190: Pollen proteins Ole e I like	no annotation	no annotation	no annotation	mRNA
TN131278_c2_g10	W1	W3	108.698	24.039	66.3685	2.09913	2.13601e-10	no annotation	no annotation	no annotation	no annotation	no annotation	mRNA
SN.12258	W1	W3	1154.19	161.971	658.079	2.77737	1.28955e-31	homogentisate phytyltransferase chloroplastic; homogentisate phytyltransferase chloroplastic isoform x1	PF01040: UbiA prenyltransferase family	Ubiquinone and other terpenoid-quinone biosynthesis	at2g18950 Encodes homogentisate phytyltransferase involved in tocopherol biosynthesis. Has impact on seed longevity and plays a role in the adaptation to low temperature stress, notably phloem loading.	IPR000537:UbiA prenyltransferase family	mRNA
TN122906_c0_g3	W1	W3	6.23124	82.2293	44.2303	-3.4425	2.12582e-14	ist1-like protein	PF03398: Regulator of Vps4 activity in the MVB pathway	no annotation	at1g79910 Regulator of Vps4 activity in the MVB pathway protein	IPR005061: Vacuolar protein sorting-associated protein Ist1	mRNA
SN.15946	W1	W3	163.556	1446.35	804.955	-3.04973	3.85028e-25	ethylene-responsive transcription factor erf061	PF00847: AP2 domain	no annotation	at1g64380 encodes a member of the DREB subfamily A-6 of ERF/AP2 transcription factor family. The protein contains one AP2 domain. There are 8 members in this subfamily including RAP2.4.	IPR001471:AP2/ERF domain	mRNA
TN128941_c1_g6	W1	W3	4.77424	14701.7	7353.23	-10.969	3.86935e-221	vinorine synthase; vinorine synthase-like	PF02458: Transferase family	no annotation	at3g26040 HXXXD-type acyl-transferase family protein; gnl|cdd|66174 no description available & (at3g26040 : 154.0) HXXXD-type acyl-transferase family protein; gnl|cdd|66174 no description available & (at3g26040 : 85.1) HXXXD-type acyl-transferase family protein	IPR003480: Transferase	mRNA
SN.16892	W1	W3	66.2889	9.12083	37.7049	2.61893	9.98774e-08	uncharacterized protein loc105351523	no annotation	no annotation	at5g61340 unknown protein	no annotation	mRNA
TN128289_c0_g1	W1	W3	141.289	19.8019	80.5452	2.72155	7.67484e-16	serine mitochondrial	PF00464: Serine hydroxymethyltransferase	Glycine, serine and threonine metabolism	p49358|glyn_flapr Serine hydroxymethyltransferase 2, mitochondrial precursor (EC 2.1.2.1) (Serine methylase) (Glycine hydroxymethyltransferase) (SHMT) - Flaveria pringlei & (gnl|cdd|37678 : 753.0) no description available & (at4g37930 : 744.0) Encodes a protein with mitochondrial serine hydroxymethyltransferase activity, which functions in the photorespiratory pathway, catalyzes the conversion of…	IPR001085: Serine hydroxymethyltransferase	mRNA
TN113814_c0_g1	W1	W3	41.0343	202.051	121.543	-2.21517	1.86716e-11	cucumber peeling cupredoxin-like	PF02298: Plastocyanin-like domain	no annotation	at1g08500 early nodulin-like protein 18 (ENODL18)	IPR003245: Phytocyanin domain	mRNA
SN.24455	W1	W3	148.422	34.4337	91.4279	2.02698	2.55352e-09	26s proteasome non-atpase regulatory subunit 10	PF00076: RNA recognition motif. (a.k.a. RRM, RBD, or RNP domain); PF12796: Ankyrin repeats (3 copies); PF12872: OST-HTH/LOTUS domain	no annotation	at3g28880 Ankyrin repeat family protein	IPR000504:RNA recognition motif domain; IPR020683:Ankyrin repeat-containing domain; IPR025605:OST-HTH/LOTUS domain	mRNA
SN.23604	W1	W3	117.749	619.91	368.829	-2.35969	8.34306e-30	uncharacterized protein loc100245557; uncharacterized protein loc8278119 isoform x1	no annotation	no annotation	at1g06510 unknown protein	no annotation	mRNA
SN.24049	W1	W3	149.389	23.3146	86.3517	2.60249	1.39134e-19	tricyclene synthase chloroplastic-like	PF01397: Terpene synthase, N-terminal domain; PF03936: Terpene synthase family, metal binding domain	Monoterpenoid biosynthesis	gnl|cdd|29478 no description available & (at3g25830 : 358.0) Encodes the monoterpene 1,8-cineole synthase, atTPS-Cin. This polypeptide was also shown to synthesize other monoterpenes albeit in minor quantities. The same polypeptide is encoded at two different loci, the result of gene duplication: at3g25820 and at3g25830.	IPR001906:Terpene synthase, N-terminal domain; IPR005630:Terpene synthase, metal-binding domain	mRNA
TN105957_c0_g2	W1	W3	25.4375	0	12.7188	4.16639	7.30173e-07	acyl carrier protein chloroplastic-like	PF00550: Phosphopantetheine attachment site	no annotation	no annotation	IPR009081: Phosphopantetheine binding ACP domain	mRNA
SN.7057	W1	W3	17.1422	78.3696	47.7559	-2.06679	8.28703e-07	mitochondrial chaperone bcs1-like	PF00004: ATPase family associated with various cellular activities (AAA); PF14363: Domain associated at C-terminal with AAA	no annotation	gnl|cdd|35962 no description available & (at3g50940 : 462.0) P-loop containing nucleoside triphosphate hydrolases superfamily protein	IPR003959:ATPase, AAA-type, core; IPR025753:AAA-type ATPase, N-terminal domain	mRNA
TN101543_c0_g1	W1	W3	0	69.1116	34.5558	-5.69893	6.45122e-15	no annotation	no annotation	no annotation	no annotation	no annotation	mRNA
TN133435_c2_g1	W1	W3	51.3052	2.21352	26.7593	3.71199	2.09207e-08	no annotation	PF02362: B3 DNA binding domain	no annotation	no annotation	IPR003340: B3 DNA binding domain	mRNA
SN.587	W1	W3	95.3929	4.46924	49.9311	3.51035	8.08973e-07	probable pectinesterase 53	PF01095: Pectinesterase	Pentose and glucuronate interconversions	at5g19730 Pectin lyase-like superfamily protein	IPR000070:Pectinesterase, catalytic	mRNA
TN128713_c0_g3	W1	W3	327.06	2483.91	1405.48	-2.47388	0.000182659	probable protein phosphatase 2c 51	PF00481: Protein phosphatase 2C	MAPK signaling pathway - plant	gnl|cdd|47660 no description available & (gnl|cdd|35917 : 214.0) no description available & (at5g59220 : 198.0) highly ABA-induced PP2C gene 1 (HAI1)	IPR001932: PPM-type phosphatase domain	mRNA
TN124140_c0_g2	W1	W3	0.734485	78.2671	39.5008	-5.11521	6.43349e-14	no annotation	no annotation	no annotation	no annotation	no annotation	mRNA
TN115334_c0_g1	W1	W3	2.74613	30.9845	16.8653	-2.96452	2.01386e-06	3-oxo-delta( )-steroid 5-beta-reductase-like	no annotation	no annotation	at4g24220 encodes a novel protein containing mammalian death domain involved in programmed cell death. Gene is expressed in vascular system and mutants carrying dominant mutation in the gene have defective vascular patterning. Gene expression is induced specifically by wounding.	no annotation	mRNA
SN.25983	W1	W3	13.0036	491.583	252.293	-4.99609	2.90366e-47	rac-like gtp-binding protein rac2	PF00071: Ras family	Phagosome	at2g44690 A member of ROP GTPase gene family.; q40220|rac2_lotja Rac-like GTP-binding protein RAC2 - Lotus japonicus & (at4g35020 : 192.0) A member of ROP GTPase gene family	IPR001806:Small GTPase superfamily	mRNA
SN.7537	W1	W3	153.306	12.1946	82.7501	3.39867	7.58582e-15	sulfite exporter family	PF01925: Sulfite exporter TauE/SafE	no annotation	at1g61740 Sulfite exporter TauE/SafE family protein	IPR002781:Transmembrane protein TauE-like	mRNA
SN.15220	W1	W3	222.389	1430.76	826.577	-2.40254	1.57314e-05	probable xyloglucan endotransglucosylase hydrolase protein 33	PF06955: Xyloglucan endo-transglycosylase (XET) C-terminus; PF00722: Glycosyl hydrolases family 16	no annotation	at1g10550 Encodes a membrane-localized protein that is predicted to function during cell wall modification.Overexpression of XTH33 results in abnormal cell morphology. Its expression is under epigenetic control by ATX1.	IPR000757:Glycoside hydrolase family 16; IPR010713:Xyloglucan endo-transglycosylase, C-terminal	mRNA
TN120643_c0_g1	W1	W3	114.132	0	57.0658	6.07065	2.10942e-16	protein too many mouths	PF13855: Leucine rich repeat	no annotation	at1g80080 Encodes a transmembrane leucine-repeat containing receptor-like protein that is expressed in proliferative postprotodermal cells. Recessive mutation leads to disruption of asymmetric cell division during stomata development.	IPR001611: Leucine-rich repeat	mRNA
TN122467_c1_g2	W1	W3	850.255	39.8253	445.04	4.34371	1.3874e-89	flavonoid 3-o-glucosyltransferase-like	PF00201: UDP-glucoronosyl and UDP-glucosyl transferase	Flavone and flavonol biosynthesis	at5g17050 The At5g17050 encodes a anthocyanidin 3-O-glucosyltransferase which specifically glucosylates the 3-position of the flavonoid C-ring. Anthocyanidins such as cyanidin and pelargonidin as well as flavonols such as kaempferol and quercetin are accepted substrates.	IPR002213: UDP-glucuronosyl/UDP-glucosyltransferase	mRNA
SN.16800	W1	W3	927.514	24.4291	475.971	4.91794	1.10368e-32	protein cobra-like; cobra-like protein 4	PF04833: COBRA-like protein	no annotation	at5g15630 Encodes a member of the COBRA family, similar to phytochelatin synthetase. Involved in secondary cell wall biosynthesis. Mutants make smaller plants with reduced levels of cellulose and cell wall sugars.; q60e70|cobl3_orysa COBRA-like 3 protein precursor (BRITTLE CULM1-like 4 protein) - Oryza sativa (Rice) & (at5g60920 : 155.0) Encodes a glycosylphosphatidylinositol-anchored protein loc…	IPR006918:COBRA, plant	mRNA
TN115088_c0_g1	W1	W3	29.6676	172.369	101.018	-2.38613	1.1352e-08	gibberellin 20-oxidase	PF03171: 2OG-Fe(II) oxygenase superfamily; PF14226: non-haem dioxygenase in morphine synthesis N-terminal	Diterpenoid biosynthesis	at4g25420 Encodes gibberellin 20-oxidase that is involved in the later steps of the gibberellin biosynthetic pathway. Regulated by a circadian clock. Weak expression response to far red light.	IPR026992: Non-haem dioxygenase N-terminal domain; IPR005123: Oxoglutarate/iron-dependent dioxygenase	mRNA
SN.24211	W1	W3	187.071	17.3349	102.203	3.21213	4.87649e-14	uncharacterized protein at1g04910	PF10250: GDP-fucose protein O-fucosyltransferase	no annotation	at5g15740 O-fucosyltransferase family protein	IPR019378:GDP-fucose protein O-fucosyltransferase	mRNA
SN.22722	W1	W3	951.555	38.2708	494.913	4.47607	1.51429e-47	probable 2-oxoglutarate-dependent dioxygenase aop1	PF03171: 2OG-Fe(II) oxygenase superfamily; PF14226: non-haem dioxygenase in morphine synthesis N-terminal	no annotation	at1g52820 2-oxoglutarate (2OG) and Fe(II)-dependent oxygenase superfamily protein	IPR005123:Oxoglutarate/iron-dependent dioxygenase; IPR026992:Non-haem dioxygenase N-terminal domain	mRNA
SN.1602	W1	W3	163.073	25.7744	94.4235	2.53378	9.76549e-12	multidrug and toxin extrusion protein 1-like	PF01554: MatE	no annotation	at4g29140 MATE efflux family protein	IPR002528:Multi antimicrobial extrusion protein	mRNA
TN121416_c0_g1	W1	W3	139.386	11.5829	75.4846	3.34906	6.51708e-15	oxygen-evolving enhancer protein chloroplastic; oxygen-evolving enhancer protein chloroplastic-like; photosystem ii oxygen-evolving complex protein 2 precursor	PF01789: PsbP	Photosynthesis	p93566|psbp_soltu Oxygen-evolving enhancer protein 2, chloroplast precursor (OEE2) (23 kDa subunit of oxygen evolving system of photosystem II) (OEC 23 kDa subunit) (23 kDa thylakoid membrane protein) - Solanum tuberosum (Potato) & (at1g06680 : 307.0) Encodes a 23 kD extrinsic protein that is part of photosystem II and participates in the regulation of oxygen evolution.; q9slq8|psbp_cucsa Oxygen-…	IPR002683: PsbP family	mRNA
SN.27540	W1	W3	61.5943	3.49317	32.5437	3.62845	1.80289e-10	transcription factor scream2-like isoform x1	no annotation	no annotation	at2g40435 BEST Arabidopsis thaliana protein match is: transcription regulators (TAIR:AT3G56220.1)	no annotation	mRNA
TN125012_c2_g3	W1	W3	54.8415	6.25573	30.5486	2.7993	2.46511e-07	cytochrome p450 cyp72a219-like	PF00067: Cytochrome P450	no annotation	at3g14620 putative cytochrome P450	IPR001128: Cytochrome P450	mRNA
SN.18419	W1	W3	1277.13	7133.1	4205.12	-2.44404	2.74909e-31	legumin b-like	PF00190: Cupin	no annotation	at2g28680 RmlC-like cupins superfamily protein	IPR006045:Cupin 1	mRNA
SN.10233	W1	W3	841.34	28.5503	434.945	4.68327	1.16118e-44	probable xyloglucan endotransglucosylase hydrolase protein 31	PF06955: Xyloglucan endo-transglycosylase (XET) C-terminus; PF00722: Glycosyl hydrolases family 16	no annotation	at2g36870 xyloglucan endotransglucosylase/hydrolase 32 (XTH32)	IPR000757:Glycoside hydrolase family 16; IPR010713:Xyloglucan endo-transglycosylase, C-terminal	mRNA
SN.10312	W1	W3	9432.46	1545.13	5488.8	2.56732	6.64162e-32	no annotation	no annotation	no annotation	no annotation	no annotation	mRNA
TN119820_c0_g1	W1	W3	44.0908	269.181	156.636	-2.52024	4.75972e-16	mate efflux family protein 5-like; mate efflux family protein 9-like	PF01554: MatE	no annotation	at1g15170 MATE efflux family protein; at1g71140 MATE efflux family protein	IPR002528: Multi antimicrobial extrusion protein	mRNA
TN118053_c0_g1	W1	W3	101.132	3.68313	52.4078	4.07594	1.25838e-11	wall-associated receptor kinase-like 16	PF07645: Calcium-binding EGF domain; PF07714: Protein tyrosine kinase; PF13947: Wall-associated receptor kinase galacturonan-binding	no annotation	at1g21270 cytoplasmic serine/threonine protein kinase induced by salicylic acid. mutant plants exhibit a loss of cell expansion and dependence on sugars and salts for seedling growth, affecting the expression and activity of vacuolar invertase.	IPR001881: EGF-like calcium-binding domain; IPR001245: Serine-threonine/tyrosine-protein kinase catalytic domain; IPR025287: Wall-associated receptor kinase, galacturonan-binding domain	mRNA
TN118806_c0_g1	W1	W3	75.8388	12.5395	44.1891	2.38928	6.95637e-07	no annotation	no annotation	no annotation	no annotation	no annotation	mRNA
SN.305	W1	W3	18.5512	173.878	96.2145	-3.08162	3.05474e-17	phospholipase d alpha 1-like	PF00168: C2 domain; PF00614: Phospholipase D Active site motif; PF12357: Phospholipase D C terminal; PF13091: PLD-like domain	Glycerophospholipid metabolism	o04865|plda1_vigun Phospholipase D alpha 1 (EC 3.1.4.4) (PLD alpha 1) (Choline phosphatase 1) (Phosphatidylcholine-hydrolyzing phospholipase D 1) - Vigna unguiculata (Cowpea) & (at1g52570 : 1189.0) member of C2-PLD subfamily	IPR000008:C2 domain; IPR001736:Phospholipase D/Transphosphatidylase; IPR024632:Phospholipase D, C-terminal; IPR025202:Phospholipase D-like domain	mRNA
TN99005_c0_g1	W1	W3	39.961	3.19357	21.5773	3.14257	2.25746e-07	no annotation	PF07816: Protein of unknown function (DUF1645)	no annotation	at1g68330 unknown protein	IPR012442: Protein of unknown function DUF1645, plant	mRNA
TN103216_c0_g1	W1	W3	193.315	7.27174	100.293	4.50619	1.07066e-35	no annotation	no annotation	no annotation	no annotation	no annotation	mRNA
SN.11845	W1	W3	19.0309	166.177	92.604	-2.69549	1.41774e-05	no annotation	no annotation	no annotation	no annotation	no annotation	mRNA
TN129328_c1_g1	W1	W3	472.285	58.0039	265.144	2.93928	3.46501e-25	probable mannitol dehydrogenase	PF00107: Zinc-binding dehydrogenase; PF08240: Alcohol dehydrogenase GroES-like domain	Phenylpropanoid biosynthesis	q9zrf1|mtdh_fraan Probable mannitol dehydrogenase (EC 1.1.1.255) (NAD-dependent mannitol dehydrogenase) - Fragaria ananassa (Strawberry) & (gnl|cdd|35246 : 356.0) no description available & (at4g37980 : 345.0) elicitor-activated gene 3-1 (ELI3-1); q9zrf1|mtdh_fraan Probable mannitol dehydrogenase (EC 1.1.1.255) (NAD-dependent mannitol dehydrogenase) - Fragaria ananassa (Strawberry) & (gnl|cdd|352…	IPR013149: Alcohol dehydrogenase, C-terminal; IPR013154: Alcohol dehydrogenase, N-terminal	mRNA
TN126960_c0_g1	W1	W3	61.2584	517.737	289.498	-3.02694	5.18735e-43	serine threonine-protein kinase-like protein ccr3	PF00069: Protein kinase domain	no annotation	at3g55950 CRINKLY4 related 3 (CCR3)	IPR000719: Protein kinase domain	mRNA
SN.25098	W1	W3	61.176	477.002	269.089	-2.85905	5.68961e-19	ring-h2 finger protein atl70-like	PF13639: Ring finger domain	no annotation	at2g35910 RING/U-box superfamily protein	IPR001841:Zinc finger, RING-type	mRNA
TN131254_c0_g1	W1	W3	306.622	26.307	166.464	3.40779	1.06756e-25	auxin-induced protein 5ng4; wat1-related protein at1g09380	PF00892: EamA-like transporter family	no annotation	at1g09380 nodulin MtN21 /EamA-like transporter family protein	IPR000620: EamA domain	mRNA
TN132057_c1_g1	W1	W3	525.142	67.7099	296.426	2.88512	9.05773e-28	protein trichome birefringence-like 33	PF14416: PMR5 N terminal Domain; PF13839: GDSL/SGNH-like Acyl-Esterase family found in Pmr5 and Cas1p	no annotation	at2g40320 Encodes a member of the TBL (TRICHOME BIREFRINGENCE-LIKE) gene family containing a plant-specific DUF231 (domain of unknown function) domain. TBL gene family has 46 members, two of which (TBR/AT5G06700 and TBL3/AT5G01360) have been shown to be involved in the synthesis and deposition of secondary wall cellulose, presumably by influencing the esterification state of pectic polymers. A no…	IPR026057: PC-Esterase; IPR025846: PMR5 N-terminal domain	mRNA
SN.18885	W1	W3	107.999	11.4937	59.7465	2.90404	4.43023e-08	transcription factor bhlh93-like	PF00010: Helix-loop-helix DNA-binding domain	no annotation	at5g65640 beta HLH protein 93 (bHLH093)	IPR011598:Myc-type, basic helix-loop-helix (bHLH) domain	mRNA
TN127981_c2_g7	W1	W3	0.34177	53.0128	26.6773	-4.95958	6.72256e-12	no annotation	no annotation	no annotation	no annotation	no annotation	mRNA
TN129386_c0_g4	W1	W3	159.163	35.8767	97.52	2.07327	1.20093e-10	polyol transporter 5-like	PF00083: Sugar (and other) transporter	no annotation	at3g18830 This gene encodes a plasma membrane-localized polyol/cyclitol/monosaccharide-H+-symporter. The symporter is able to catalyze the energy-dependent membrane passage of a wide range of linear polyols (three to six carbon backbone), of cyclic polyols (<i>myo</i>-inositol), and of numerous monosaccharides, including pyranose ring-forming and furanose ring-forming hexoses and pentoses. This g…	IPR005828: Major facilitator, sugar transporter-like	mRNA
TN108131_c0_g1	W1	W3	28.8746	4.36445	16.6195	2.25531	0.00108115	e3 ubiquitin-protein ligase atl4	PF13639: Ring finger domain	no annotation	at3g60220 Encodes a putative RING-H2 zinc finger protein ATL4 (ATL4).	IPR001841: Zinc finger, RING-type	mRNA
TN122691_c0_g7	W1	W3	6.93576	80.0363	43.486	-3.21795	5.42594e-11	beta- -mannosyl-glycoprotein 4-beta-n-acetylglucosaminyltransferase	PF04724: Glycosyltransferase family 17	N-Glycan biosynthesis	at2g13290 beta-1,4-N-acetylglucosaminyltransferase family protein	IPR006813: Glycosyl transferase, family 17	mRNA
SN.10095	W1	W3	152.204	4038.12	2095.16	-4.57037	4.1548e-50	o-acyltransferase wsd1-like	PF06974: Protein of unknown function (DUF1298); PF03007: Wax ester synthase-like Acyl-CoA acyltransferase domain	no annotation	at3g49190 O-acyltransferase (WSD1-like) family protein	IPR004255:O-acyltransferase, WSD1, N-terminal; IPR009721:O-acyltransferase WSD1, C-terminal	mRNA
SN.22783	W1	W3	190.237	14.1844	102.211	3.55884	1.77754e-21	dna (cytosine-5)-methyltransferase drm2-like	PF00145: C-5 cytosine-specific DNA methylase	no annotation	at5g14620 A putative DNA methyltransferase with rearranged catalytic domains	IPR029063:S-adenosyl-L-methionine-dependent methyltransferase	mRNA
SN.19638	W1	W3	1290.9	101.542	696.222	3.61157	1.27006e-67	auxin efflux carrier component 8	PF03547: Membrane transport protein	no annotation	at5g16530 Encodes PIN5, an atypical member of the PIN family. PIN5 is a functional auxin transporter that is required for auxin-mediated development. PIN5 does not have a direct role in cell-to-cell transport but regulates intracellular auxin homeostasis and metabolism. PIN5 localizes, unlike other characterized plasma membrane PIN proteins, to endoplasmic reticulum (ER), presumably mediating aux…	IPR004776:Membrane transport protein	mRNA
SN.25880	W1	W3	72.4198	13.2984	42.8591	2.28642	2.3019e-07	no annotation	PF00403: Heavy-metal-associated domain	no annotation	at1g29000 Heavy metal transport/detoxification superfamily protein	IPR006121:Heavy metal-associated domain, HMA	mRNA
TN120302_c0_g1	W1	W3	10.1001	56.766	33.433	-2.33724	4.24913e-08	abc transporter c family member 10-like	no annotation	no annotation	at3g59140 member of MRP subfamily	no annotation	mRNA
TN110716_c0_g1	W1	W3	69.365	3.77547	36.5703	3.69607	3.53903e-11	probable inactive patatin-like protein 9	PF01734: Patatin-like phospholipase	no annotation	at3g63200 PATATIN-like protein 9 (PLP9)	IPR002641: Patatin/Phospholipase A2-related	mRNA
TN112325_c0_g1	W1	W3	165.165	0.611635	82.8885	6.371	1.61368e-25	no annotation	no annotation	no annotation	no annotation	no annotation	mRNA
SN.10142	W1	W3	105.791	0.641378	53.2163	5.47099	2.24543e-15	no annotation	no annotation	no annotation	no annotation	no annotation	mRNA
SN.19509	W1	W3	1234.94	296.025	765.485	2.03327	1.13467e-24	no annotation	no annotation	no annotation	at2g47440 Tetratricopeptide repeat (TPR)-like superfamily protein; at4g02100 Heat shock protein DnaJ with tetratricopeptide repeat	no annotation	mRNA
SN.27750	W1	W3	849.254	6156.19	3502.72	-2.79904	2.67494e-30	monocopper oxidase-like protein sks1	PF00394: Multicopper oxidase; PF07732: Multicopper oxidase; PF07731: Multicopper oxidase	no annotation	at4g25240 Encodes GPI-anchored SKU5-like protein.	IPR001117:Multicopper oxidase, type 1; IPR011706:Multicopper oxidase, type 2; IPR011707:Multicopper oxidase, type 3	mRNA
TN132830_c1_g4	W1	W3	44.5209	325.511	185.016	-2.67194	3.04795e-09	lysosomal beta glucosidase-like	PF01915: Glycosyl hydrolase family 3 C-terminal domain; PF00933: Glycosyl hydrolase family 3 N terminal domain	Cyanoamino acid metabolism	at5g20950 Glycosyl hydrolase family protein	IPR002772: Glycoside hydrolase family 3 C-terminal domain; IPR001764: Glycoside hydrolase, family 3, N-terminal	mRNA
TN107516_c0_g1	W1	W3	72.9053	0.930768	36.918	5.0797	4.44531e-16	no annotation	no annotation	no annotation	no annotation	no annotation	mRNA
TN128674_c1_g6	W1	W3	40.006	8.46838	24.2372	2.05263	3.6287e-05	no annotation	no annotation	no annotation	no annotation	no annotation	lncRNA
TN124257_c0_g4	W1	W3	12.2016	158.097	85.1492	-3.51408	3.75569e-21	serine carboxypeptidase-like 13	PF00450: Serine carboxypeptidase	Phenylpropanoid biosynthesis	at1g33540 serine carboxypeptidase-like 18 (scpl18); at1g73300 serine carboxypeptidase-like 2 (scpl2); at2g22990 sinapoylglucose:malate sinapoyltransferase. Catalyzes the formation of sinapoylmalate from sinapoylglucose. Mutants accumulate excess sinapoylglucose.; at3g12240 serine carboxypeptidase-like 15 (SCPL15)	IPR001563: Peptidase S10, serine carboxypeptidase	mRNA
SN.28150	W1	W3	6.8533	41.8972	24.3753	-2.27252	0.000170919	histone-lysine n-methyltransferase atxr6	PF00628: PHD-finger; PF00856: SET domain	no annotation	at5g24330 Encodes a SET-domain protein, a H3K27 monomethyltransferases required for chromatin structure and gene silencing. Regulates heterochromatic DNA replication. Contains a PCNA-binding domain. ATXR6 accumulates preferentially during the late G1 or S phase, suggesting that it plays a role in cell-cycle regulation or progression.	IPR001214:SET domain; IPR019787:Zinc finger, PHD-finger	mRNA
SN.395	W1	W3	134.741	19.7109	77.226	2.49948	2.85957e-06	flavonoid 3-o-glucosyltransferase-like	PF00201: UDP-glucoronosyl and UDP-glucosyl transferase	Flavone and flavonol biosynthesis	at5g17050 The At5g17050 encodes a anthocyanidin 3-O-glucosyltransferase which specifically glucosylates the 3-position of the flavonoid C-ring. Anthocyanidins such as cyanidin and pelargonidin as well as flavonols such as kaempferol and quercetin are accepted substrates.	IPR002213:UDP-glucuronosyl/UDP-glucosyltransferase	mRNA
TN125510_c1_g1	W1	W3	139.153	2.44654	70.7996	2.76535	0.00300418	ankyrin repeat-containing protein at5g02620-like	PF12796: Ankyrin repeats (3 copies)	no annotation	at3g54070 Ankyrin repeat family protein; at5g35810 Ankyrin repeat family protein; at5g35830 Ankyrin repeat family protein	IPR020683: Ankyrin repeat-containing domain	mRNA
TN117536_c1_g1	W1	W3	42.1362	1.83491	21.9855	2.94588	0.000606867	histone h2a	PF00125: Core histone H2A/H2B/H3/H4; PF16211: C-terminus of histone H2A	no annotation	gnl|cdd|36967 no description available & (gnl|cdd|28955 : 184.0) no description available & (at1g51060 : 125.0) Encodes HTA10, a histone H2A protein.	IPR032454: Histone H2A, C-terminal domain; IPR007125: Histone H2A/H2B/H3	mRNA
SN.23010	W1	W3	2.40436	30.3258	16.3651	-3.06556	1.52591e-06	no annotation	no annotation	no annotation	no annotation	no annotation	lncRNA
SN.17938	W1	W3	387.566	92.584	240.075	2.02365	5.70896e-17	no annotation	PF00249: Myb-like DNA-binding domain	no annotation	at5g16770 Member of the R2R3 factor gene family.	IPR001005:SANT/Myb domain	mRNA
SN.6480	W1	W3	607.514	4705.6	2656.56	-2.90397	1.11504e-39	no annotation	PF04788: Protein of unknown function (DUF620)	no annotation	at3g19540 Protein of unknown function (DUF620)	IPR006873:Protein of unknown function DUF620	mRNA
TN118330_c0_g1	W1	W3	44.7518	9.41956	27.0857	2.0695	1.87027e-05	growth-regulating factor 4-like	PF08879: WRC	no annotation	at3g13960 Growth regulating factor encoding transcription activator. One of the nine members of a GRF gene family, containing nuclear targeting domain. Involved in leaf development and expressed in root, shoot and flower.	IPR014977: WRC domain	mRNA
TN99639_c0_g1	W1	W3	159.068	1522.14	840.606	-3.19242	5.46657e-41	probable pectate lyase 18	PF00544: Pectate lyase	Pentose and glucuronate interconversions	at4g24780 Pectin lyase-like superfamily protein	IPR002022: Pectate lyase/Amb allergen	mRNA
TN132896_c1_g1	W1	W3	3.71445	1496.77	750.242	-5.48328	7.91074e-12	orcinol o-methyltransferase	PF00891: O-methyltransferase	no annotation	o24529|7omt8_medsa Isoflavone-7-O-methyltransferase 8 (EC 2.1.1.150) (Isoflavone-O-methyltransferase 8) (7-IOMT-8) - Medicago sativa (Alfalfa) & (gnl|cdd|85101 : 265.0) no description available & (gnl|cdd|38388 : 170.0) no description available & (at4g35160 : 162.0) O-methyltransferase family protein	IPR001077: O-methyltransferase, family 2	mRNA
[truncated: 8,175 more rows]

## Sheet: Table S4
Table S4 Differentially expressed target genes co-mediated by lncRNAs during fruit development and ripening in F. pentaphylla
[truncated: 307 more rows]

[truncated: 1 more sheets: Table S5]
